# Supplementary material for: An oligo-based microarray offers novel transcriptomic approaches for the analysis of pathogen resistance and fruit quality traits in melon (Cucumis melo L.)
Source: BMC Genomics. 2009 Oct 12;10:467. doi: 10.1186/1471-2164-10-467 (PMC2767371; doi:10.1186/1471-2164-10-467)
Supplement: Additional file 1 — Table S1 - List of deregulated genes during fruit ripening (FDR = 0). The data provide correspond to the list of melon genes whose expression is modified from 15d to 40d ripening. [file 1471-2164-10-467-S1.XLS]

## Sheet: Hoja1
Table S1. List of deregulated genes during fruit rippening (FDR=0)
Gene_ID	Length(bp)	Description	Fold-change
cMC295_c	571	highly similar to Extensin-like protein - Cucumis sativus (Cucumber)	0.00676442
cMC126_c	260		0.00820645
cHS_36-E04-M13R_c	310		0.00909267
cA_32-G10-M13R_c	790	highly similar to Plasma membrane associated protein, putative; 66162-66952 - Arabidopsis thaliana (Mouse-ear cress)	0.00978367
cHS_39-H08-M13R_c	800	highly similar to Auxin-induced protein 22D - Phaseolus aureus (Mung bean) (Vigna radiata)	0.00999905
cA_38-D09-M13R_c	850	highly similar to Lipase, class 3 - Medicago truncatula (Barrel medic)	0.0106072
cHS_08-G01-M13R_c	850	similar to Allene oxide cyclase - Pisum sativum (Garden pea)	0.010945
cCL418Contig1	1052	highly similar to Allene oxide cyclase precursor - Medicago truncatula (Barrel medic)	0.0116738
cCL6085Contig1	646	highly similar to Polygalacturonase - Pisum sativum (Garden pea)	0.0130698
cCL2615Contig1	615	highly similar to F21M12.13 protein - Arabidopsis thaliana (Mouse-ear cress)	0.0131704
cCL2269Contig1	904	highly similar to Peroxidase 2 - Cucumis sativus (Cucumber)	0.0138473
cCL230Contig1	681	similar to Arabidopsis thaliana genomic DNA, chromosome 5, P1 clone:MTE17 - Arabidopsis thaliana (Mouse-ear cress)	0.0139624
cCL5381Contig1	693		0.0144493
cCL2800Contig1	639	similar to MYB transcription factor MYB142 - Glycine max (Soybean)	0.0150276
cCL746Contig1	1264	highly similar to Aux/IAA protein - Populus tremula x Populus tremuloides	0.015148
cAI_16-E06-M13R_c	875	highly similar to Annexin, putative - Medicago truncatula (Barrel medic)	0.0162489
cCL3137Contig1	691	similar to Proline-rich cell wall protein - Medicago sativa (Alfalfa)	0.0174927
cCL4590Contig1	120		0.0184924
cCL1058Contig1	1226	highly similar to Dehydratiion responsive element binding protein 1 like protein - Prunus avium (Cherry)	0.0197421
cCL3252Contig1	933	similar to Extensin-like protein - Glycine max (Soybean)	0.0201362
cCI_31-G02-M13R_c	783	highly similar to Putative polygalacturonase - Arabidopsis thaliana (Mouse-ear cress)	0.0201872
cCL3965Contig1	432		0.020408
cHS_11-C09-M13R_c	522	highly similar to Protein kinase APK1B, chloroplast precursor - Arabidopsis thaliana (Mouse-ear cress)	0.0206656
cA_36-E11-M13R_c	772	similar to Emb|CAB68146.1 - Arabidopsis thaliana (Mouse-ear cress)	0.0213653
cPSI_28-D06-M13R_c	769	highly similar to Putative 3-deoxy-D-arabino-heptulosonate 7-phosphate synthase 3 - Fagus sylvatica (Beechnut)	0.021514
cCL3683Contig1	835	highly similar to Ethylene responsive element binding protein - Solanum lycopersicum (Tomato) (Lycopersicon esculentum)	0.0215409
cP4.51_c	732	highly similar to Os04g0598900 protein - Oryza sativa (japonica cultivar-group)	0.0228324
cCI_28-A12-M13R_c	526		0.0234844
cCL1588Contig1	522	similar to Extensin-like protein - Cucumis sativus (Cucumber)	0.0259636
cMC325_c	612	highly similar to AT5g47500/MNJ7_9 - Arabidopsis thaliana (Mouse-ear cress)	0.0263222
cCL5977Contig1	395	highly similar to AT5g47500/MNJ7_9 - Arabidopsis thaliana (Mouse-ear cress)	0.0264894
cFR11L11_c	342	highly similar to F21M12.13 protein - Arabidopsis thaliana (Mouse-ear cress)	0.0290325
c15d_30-D12-M13R_c	343		0.030261
cCL451Contig1	1307	highly similar to 1-aminocyclopropane-1-carboxylate oxidase 1 - Cucumis melo (Muskmelon)	0.0305328
cSSH1M17_c	375	similar to Putative ORFX - Oryza sativa (japonica cultivar-group)	0.0313984
cCL2352Contig1	862	highly similar to Probable WRKY transcription factor 53 - Arabidopsis thaliana (Mouse-ear cress)	0.0317832
cCI_55-C06-M13R_c	883	highly similar to Putative DD1A protein - Oryza sativa (japonica cultivar-group)	0.0323897
cF292_c	281		0.032679
c15d_11-A05-M13R_c	339		0.0326894
cPS_35-F10-M13R_c	835	highly similar to Cyclin d2 - Glycine max (Soybean)	0.0358655
cMC315_c	687	highly similar to Extensin-like protein - Cucumis sativus (Cucumber)	0.0359373
cCL2921Contig1	637	similar to Major latex-like protein 1 - Plantago major (Common plantain)	0.0367005
cCL2206Contig1	724	highly similar to Putative phospholipase A2 - Dianthus caryophyllus (Carnation) (Clove pink)	0.0367859
cCL5441Contig1	420		0.0390986
cCL5562Contig1	688	highly similar to En/Spm-like transposon protein - Arabidopsis thaliana (Mouse-ear cress)	0.0395246
cCL1719Contig1	740	similar to Arabidopsis thaliana genomic DNA, chromosome 5, TAC clone:K18I23 - Arabidopsis thaliana (Mouse-ear cress)	0.0396792
cCL260Contig1	992	highly similar to Photosystem I reaction center subunit XI, chloroplast precursor - Cucumis sativus (Cucumber)	0.0415828
cPSI_29-A07-M13R_c	536	highly similar to Avr9/Cf-9 rapidly elicited protein 231 - Arabidopsis thaliana (Mouse-ear cress)	0.042956
cCL1004Contig1	1298	highly similar to RING-H2 subgroup RHE protein - Populus alba x Populus tremula	0.0431182
cCL2761Contig1	1680	highly similar to Putative serine carboxypeptidase precursor - Pisum sativum (Garden pea)	0.0431928
cCI_08-G01-M13R_c	589	similar to gw1.III.2417.1	0.0436375
cCL1568Contig1	858	highly similar to Photosystem I reaction center subunit II, chloroplast precursor - Cucumis sativus (Cucumber)	0.0437719
cAI_38-E12-M13R_c	828	highly similar to ACT11D09.3 - Cucumis melo (Muskmelon)	0.0446018
cAI_38-H05-M13R_c	513		0.0453844
cCL4959Contig1	642		0.0463387
cCI_07-F02-M13R_c	256		0.046517
cCL902Contig1	992	highly similar to Putative polygalacturonase - Arabidopsis thaliana (Mouse-ear cress)	0.0466844
cCI_67-B02-M13R_c	876	highly similar to Zinc finger, TAZ-type; BTB/POZ - Medicago truncatula (Barrel medic)	0.0481475
cPS_36-A07-M13R_c	766	highly similar to Receptor-protein kinase-like protein - Arabidopsis thaliana (Mouse-ear cress)	0.051841
cCI_37-B03-M13R_c	770	highly similar to MAP3K-like protein kinase - Arabidopsis thaliana (Mouse-ear cress)	0.0519917
cP3.84_c	709	highly similar to Pectate lyase - Fragaria ananassa (Strawberry)	0.05206
cCL1038Contig1	1077	highly similar to Secretory peroxidase - Avicennia marina (Grey mangrove)	0.0521822
cCL5325Contig1	674	highly similar to ZPT2-14 - Petunia hybrida (Petunia)	0.052812
c15d_26-F05-M13R_c	355	highly similar to Allene oxide synthase - Cucumis melo (Muskmelon)	0.0533563
cP5.72_c	503	highly similar to IAA10	0.0534905
cHS_02-H01-M13R_c	740	highly similar to AT4g18560/F28J12_220 - Arabidopsis thaliana (Mouse-ear cress)	0.0544883
cCL4756Contig1	784	similar to Gbiaa-Re - Gossypium barbadense (Sea-island cotton) (Egyptian cotton)	0.0550617
cCI_06-F09-M13R_c	294		0.0550871
cA_23-F09-M13R_c	398		0.0558727
cPSI_18-H06-M13R_c	823	highly similar to T23E18.10 - Arabidopsis thaliana (Mouse-ear cress)	0.0559411
cHS_06-A11-M13R_c	643		0.0569333
c15d_08-H10-M13R_c	854	highly similar to Allergen V5/Tpx-1 related - Medicago truncatula (Barrel medic)	0.0569578
cPS_16-A09-M13R_c	799	similar to | Symbol: None | glutaredoxin family protein, contains Pfam profile PF00462: Glutaredoxin | chr2:17234116-17235384 FORWARD | Aliases: F13H10.12, F13H10_12	0.0571496
cHS_15-E05-M13R_c	565		0.0575291
cPSI_33-E03-M13R_c	724		0.0583697
cHS_09-H10-M13R_c	561		0.0584329
cP11.23_c	326		0.0588636
cAI_23-D10-M13R_c	652	highly similar to Auxin-regulated dual specificity cytosolic kinase - Solanum lycopersicum (Tomato) (Lycopersicon esculentum)	0.0589194
cPSI_26-C07-M13R_c	850	highly similar to Protein 2 - Petunia hybrida (Petunia)	0.0589575
cAI_30-E06-M13R_c	896	highly similar to Putative S-adenosyl-L-methionine:salicylic acid carboxyl methyltransferase; 41514-39166 - Arabidopsis thaliana (Mouse-ear cress)	0.059199
cPS_31-B10-M13R_c	645		0.0593666
cHS_15-F08-M13R_c	875	highly similar to Beta-1,3 glucanase precursor - Pisum sativum (Garden pea)	0.059396
cCL913Contig1	961	highly similar to Chlorophyll a-b binding protein 3C, chloroplast precursor - Solanum lycopersicum (Tomato) (Lycopersicon esculentum)	0.0599959
cCL5323Contig1	634	highly similar to Gibberellin regulated protein - Medicago truncatula (Barrel medic)	0.0604129
c15d_20-C07-M13R_c	641	highly similar to Protein kinase - Medicago truncatula (Barrel medic)	0.0604516
cCL1331Contig1	762	similar to ZIM - Medicago truncatula (Barrel medic)	0.060603
cA_11-A12-M13R_c	299		0.0608544
cA_33-A03-M13R_c	715	highly similar to Patellin-4 - Arabidopsis thaliana (Mouse-ear cress)	0.0610073
cCL4947Contig1	641	highly similar to fgenesh4_pg.C_LG_IX001029	0.0612399
cCL4751Contig1	580	highly similar to Xyloglucan endotransglycosylase precursor - Populus tremula x Populus tremuloides	0.0621493
cCL6243Contig1	773	highly similar to Cytochrome B561-related protein - Beta vulgaris (Sugar beet)	0.0622942
cCL2787Contig1	734	highly similar to Leucine rich repeat protein precursor - Cicer arietinum (Chickpea) (Garbanzo)	0.0625897
cCL266Contig2	739	similar to Arabidopsis thaliana genomic DNA, chromosome 5, P1 clone:MUA2 - Arabidopsis thaliana (Mouse-ear cress)	0.0626651
cHS_33-H09-M13R_c	751	highly similar to Pore-forming toxin-like protein Hfr-2 - Triticum aestivum (Wheat)	0.0627962
cCL266Contig1	877	similar to Arabidopsis thaliana genomic DNA, chromosome 5, P1 clone:MUA2 - Arabidopsis thaliana (Mouse-ear cress)	0.0634355
cFR12N21_c	582	similar to ZIM - Medicago truncatula (Barrel medic)	0.0639727
cCL1213Contig1	591		0.0642433
cCL6170Contig1	596	highly similar to Ethylene-responsive transcriptional coactivator, putative - Arabidopsis thaliana (Mouse-ear cress)	0.0643047
cA_17-E10-M13R_c	561	highly similar to Allene oxide synthase - Cucumis melo (Muskmelon)	0.0647675
cCL3988Contig1	653	similar to eugene3.00111255	0.0651305
cA_41-E07-M13R_c	503	similar to DnaJ-like protein - Arabidopsis thaliana (Mouse-ear cress)	0.065172
cSSH1E18_c	343	similar to estExt_Genewise1_v1.C_LG_I7028	0.0652587
c15d_12-E04-M13R_c	601	similar to Jasmonate induced protein - Hordeum vulgare (Barley)	0.0657937
cHS_23-F02-M13R_c	820		0.0658686
cCL3646Contig1	740	highly similar to Pectinesterase-1 precursor - Citrus sinensis (Sweet orange)	0.0670832
cPS_29-A11-M13R_c	941	highly similar to BZIP transcription factor bZIP50 - Glycine max (Soybean)	0.0673181
cA_23-B12-M13R_c	751	highly similar to Probable aquaporin TIP4.3 - Oryza sativa (Rice)	0.0679231
cPSI_03-A10-M13R_c	852	highly similar to Pectinesterase-like protein - Arabidopsis thaliana (Mouse-ear cress)	0.0679794
cCL358Contig1	744	similar to Major latex-like protein 1 - Plantago major (Common plantain)	0.0680157
cCL1569Contig1	781	highly similar to Plasma membrane associated protein, putative; 66162-66952 - Arabidopsis thaliana (Mouse-ear cress)	0.06812
cF095_c	152		0.0687554
cCL3180Contig1	618		0.069227
cCL1107Contig1	888	highly similar to Putative membrane protein - Solanum tuberosum (Potato)	0.0700065
cP3.27_c	488	highly similar to Leaf senescence protein-like - Oryza sativa (japonica cultivar-group)	0.0709016
cCL5517Contig1	714		0.0710864
c15d_04-G01-M13R_c	526		0.071524
cCL2379Contig1	850	highly similar to H0525D09.13 protein - Oryza sativa (Rice)	0.0716373
cPS_09-C10-M13R_c	499	highly similar to Receptor-like protein kinase homolog RK20-1 - Phaseolus vulgaris (Kidney bean) (French bean)	0.0720463
cPSI_14-G11-M13R_c	772	highly similar to Os04g0620000 protein - Oryza sativa (japonica cultivar-group)	0.0720955
c15d_11-D10-M13R_c	499	highly similar to BTB/POZ; NPH3 - Medicago truncatula (Barrel medic)	0.0722469
cA_17-E07-M13R_c	833	similar to Gb|AAD28645.1 - Arabidopsis thaliana (Mouse-ear cress)	0.0732352
cPS_33-B05-M13R_c	954	highly similar to Protein At2g02240 - Arabidopsis thaliana (Mouse-ear cress)	0.0738796
c15d_30-D06-M13R_c	542		0.0747687
cA_01-A03-M13R_c	843		0.0749148
cCI_64-D04-M13R_c	366	similar to PSI type III chlorophyll a/b-binding protein - Arabidopsis thaliana (Mouse-ear cress)	0.0749813
cA_34-B09-M13R_c	816	highly similar to Ripening induced protein - Ficus awkeotsang (Jelly fig)	0.0751122
cCL1746Contig1	722	highly similar to AT3g54890 - Arabidopsis thaliana (Mouse-ear cress)	0.075428
c15d_21-D07-M13R_c	790	highly similar to Type II chlorophyll a/b binding protein from photosystem I precursor - Pisum sativum (Garden pea)	0.0758221
cFR15J17_c	714	highly similar to 1-aminocyclopropane-1-carboxylate oxidase 1 - Cucumis melo (Muskmelon)	0.0762163
cCL6217Contig1	369	similar to eugene3.00071005	0.076311
cFR12J17_c	258		0.0775028
cCL2044Contig1	1050	highly similar to Similarity to receptor protein kinase - Arabidopsis thaliana (Mouse-ear cress)	0.0781448
cCL3692Contig1	656	similar to fgenesh4_pg.C_LG_II001159	0.0785225
c15d_16-A11-M13R_c	512		0.078755
cCL5246Contig1	819	highly similar to Auxin-induced protein 22A - Phaseolus aureus (Mung bean) (Vigna radiata)	0.0789022
cPSI_08-A07-M13R_c	494		0.0789859
cPSI_39-B09-M13R_c	330	similar to | Symbol: None | phenylalanine ammonia-lyase 2 (PAL2), nearly identical to SP:P45724 | chr3:19755029-19757758 REVERSE | Aliases: T4D2.190	0.07937
cFR18L17_c	489	highly similar to Syntaxin-121 - Arabidopsis thaliana (Mouse-ear cress)	0.0800924
cCL4117Contig1	818	highly similar to Genomic DNA, chromosome 5, P1 clone:MQN23 - Arabidopsis thaliana (Mouse-ear cress)	0.0803396
cCL1154Contig1	1018	highly similar to Jasmonic acid 2 - Solanum lycopersicum (Tomato) (Lycopersicon esculentum)	0.0808551
cCL2005Contig1	710	similar to H0714H04.8 protein - Oryza sativa (Rice)	0.0816307
cCL3561Contig1	787	similar to ZIM - Medicago truncatula (Barrel medic)	0.081944
cCL1663Contig1	886	highly similar to Chlorophyll a-b binding protein 1, chloroplast precursor - Zea mays (Maize)	0.0821371
cCL5310Contig1	744	highly similar to Protein At2g38820 - Arabidopsis thaliana (Mouse-ear cress)	0.0833794
cCL874Contig2	1015	highly similar to Chlorophyll a/b-binding protein CP24 - Phaseolus aureus (Mung bean) (Vigna radiata)	0.0835404
cMC373_c	725	highly similar to T23E18.10 - Arabidopsis thaliana (Mouse-ear cress)	0.0845855
c15d_27-B05-M13R_c	455		0.0852771
cPSI_18-F10-M13R_c	912	highly similar to Gb|AAD28294.1 - Arabidopsis thaliana (Mouse-ear cress)	0.0857154
cCL2455Contig1	886	similar to Probable protein ABIL5 - Oryza sativa (Rice)	0.0870855
cCL5393Contig1	752	similar to H0818E04.15 protein - Oryza sativa (Rice)	0.0873835
cCI_12-E08-M13R_c	234		0.0875151
cCL2904Contig1	606		0.0876217
cCL4435Contig1	728	highly similar to ChaC-like family protein-like - Solanum tuberosum (Potato)	0.0879108
cHS_10-E06-M13R_c	683	highly similar to Geranyl diphosphate synthase small subunit - Antirrhinum majus (Garden snapdragon)	0.0885518
cCL4878Contig1	895	highly similar to Protein phosphatase-2C; PP2C-like protein - Arabidopsis thaliana (Mouse-ear cress)	0.0886138
cAI_13-G02-M13R_c	894	highly similar to Calcium-binding EF-hand - Medicago truncatula (Barrel medic)	0.0891477
cA_31-C10-M13R_c	407		0.0891965
cCL1828Contig1	622	highly similar to Chlorophyll a-b binding protein CP26, chloroplast precursor - Arabidopsis thaliana (Mouse-ear cress)	0.0893795
cA_33-E12-M13R_c	613	highly similar to Putative beta-1,3-glucanase - Arabidopsis thaliana (Mouse-ear cress)	0.0903092
cA_20-E11-M13R_c	874	highly similar to Verticillium wilt disease resistance protein precursor - Solanum torvum	0.0904713
cCI_59-F09-M13R_c	178		0.0918028
cCL380Contig1	1766	highly similar to Lipase, class 3 - Medicago truncatula (Barrel medic)	0.0931992
cCL3105Contig1	570	similar to estExt_fgenesh4_pg.C_LG_VI1840	0.0932018
cPSI_21-F12-M13R_c	804	highly similar to Diacylglycerol kinase accessory region; Diacylglycerol kinase, catalytic region - Medicago truncatula (Barrel medic)	0.0947774
cA_15-A04-M13R_c	854	highly similar to T23E18.10 - Arabidopsis thaliana (Mouse-ear cress)	0.0948549
cP1.24_c	618	highly similar to Contains similarity to Medicago truncatula MtN3 - Arabidopsis thaliana (Mouse-ear cress)	0.095406
cCL1972Contig1	985	highly similar to F16B3.7 protein - Arabidopsis thaliana (Mouse-ear cress)	0.0961517
cHS_10-G06-M13R_c	854	highly similar to Aux/IAA protein - Cucumis sativus (Cucumber)	0.0970532
cPS_10-H07-M13R_c	806	highly similar to Ceramide glucosyltransferase - Gossypium arboreum (Tree cotton)	0.0975721
cCL2413Contig1	860	highly similar to Photoassimilate-responsive protein PAR-1b-like protein - Arabidopsis thaliana (Mouse-ear cress)	0.0975917
cCL650Contig1	822	highly similar to BRH1 RING finger protein - Arabidopsis thaliana (Mouse-ear cress)	0.097617
cCL4462Contig1	346	highly similar to Beta-mannosidase - Solanum lycopersicum (Tomato) (Lycopersicon esculentum)	0.0979651
cCL1331Contig2	794	similar to ZIM - Medicago truncatula (Barrel medic)	0.0996312
cHS_22-H05-M13R_c	537	similar to Threonine dehydratase biosynthetic, chloroplast precursor - Arabidopsis thaliana (Mouse-ear cress)	0.100041
cCL935Contig2	951	highly similar to AT5g13220/T31B5_40 - Arabidopsis thaliana (Mouse-ear cress)	0.100208
cCL1322Contig1	1100	highly similar to MYB6 - Malus domestica (Apple) (Malus sylvestris)	0.100229
cSSH9H24_c	492	highly similar to Acid alpha galactosidase 1 - Cucumis sativus (Cucumber)	0.100479
cCL769Contig1	543		0.100766
cCL4919Contig1	1129	highly similar to ACC oxidase - Cucumis melo (Muskmelon)	0.10109
cFR11O2_c	455	similar to Gonadotropin, beta chain; Gibberellin regulated protein - Medicago truncatula (Barrel medic)	0.101202
cHS_18-D07-M13R_c	586	highly similar to Basic blue protein - Cucumis sativus (Cucumber)	0.101206
cA_40-E06-M13R_c	612	similar to | Symbol: None | late embryogenesis abundant 3 family protein / LEA3 family protein, similar to several small proteins (~100 aa) that are induced by heat, auxin, ethylene and wounding such as Phaseolus aureus indole-3-acetic acid induced protei	0.101719
cPSI_35-G01-M13R_c	829	highly similar to Endo-1,4-beta-glucanase - Glycine max (Soybean)	0.10263
cHS_03-C10-M13R_c	800	highly similar to F17A17.37 protein - Arabidopsis thaliana (Mouse-ear cress)	0.102796
cCL863Contig1	778		0.103252
cPS_19-D02-M13R_c	742	similar to ZIM - Medicago truncatula (Barrel medic)	0.103901
cCL3355Contig1	931		0.104139
cHS_11-C05-M13R_c	707	highly similar to Hypersensitive reaction associated Ca2+-binding protein - Phaseolus vulgaris (Kidney bean) (French bean)	0.104656
cPS_22-B09-M13R_c	848	highly similar to EIN3-binding F-box protein 1 - Solanum lycopersicum (Tomato) (Lycopersicon esculentum)	0.104891
cCL1122Contig1	2664	highly similar to Cellulose synthase-like protein D4 - Populus tremuloides (Quaking aspen)	0.105228
cCL4505Contig1	1140	highly similar to Similarity to AT-hook DNA-binding protein - Arabidopsis thaliana (Mouse-ear cress)	0.105587
cHS_02-H12-M13R_c	742	highly similar to Glycoside hydrolase, family 17 - Medicago truncatula (Barrel medic)	0.10584
cCL2465Contig1	1004	highly similar to Calmodulin-related protein - Petunia hybrida (Petunia)	0.105987
cSSH9C21_c	209	highly similar to Stearoyl acyl carrier protein desaturase Lldd3A20 - Lupinus luteus (European yellow lupin)	0.105995
cAI_13-F05-M13R_c	655	similar to Inositol-tetrakisphosphate 1-kinase 2 - Arabidopsis thaliana (Mouse-ear cress)	0.106063
cCL5149Contig1	611		0.106561
cPS_13-H11-M13R_c	865		0.107381
cCL1537Contig1	617	similar to Photosystem I reaction centre subunit IV/PsaE - Medicago truncatula (Barrel medic)	0.107665
cCL2217Contig1	650	highly similar to OSIGBa0137L20.7 protein - Oryza sativa (Rice)	0.107736
c15d_26-E01-M13R_c	625		0.108108
cCL4434Contig1	962	highly similar to MRNA binding protein precursor - Solanum lycopersicum (Tomato) (Lycopersicon esculentum)	0.10861
cAI_08-E03-M13R_c	730	similar to | Symbol: None | MATE efflux family protein, similar to ripening regulated protein DDTFR18 (Lycopersicon esculentum) GI:12231296; contains Pfam profile PF01554: Uncharacterized membrane protein family | chr1:26828424-26830410 FORWARD | Aliases:	0.108847
cHS_32-A03-M13R_c	362		0.109683
cPS_34-F09-M13R_c	858	highly similar to At4g39955 - Arabidopsis thaliana (Mouse-ear cress)	0.111924
cCL4678Contig1	708	highly similar to Hydroquinone glucosyltransferase - Rauvolfia serpentina (Serpentwood) (Devilpepper)	0.112578
cPS_12-G07-M13R_c	240	similar to eugene3.00280235	0.113214
cCI_68-C07-M13R_c	838	highly similar to Phosphate transporter PHT2-1 - Medicago truncatula (Barrel medic)	0.113497
cCL5392Contig1	815	highly similar to Hydrolase - Arabidopsis thaliana (Mouse-ear cress)	0.11395
cCL6202Contig1	763		0.114491
cPSI_33-A02-M13R_c	817	highly similar to OSIGBa0142I02-OSIGBa0101B20.17 protein - Oryza sativa (Rice)	0.114733
cA_39-E12-M13R_c	687	highly similar to (1-4)-beta-mannan endohydrolase-like protein - Arabidopsis thaliana (Mouse-ear cress)	0.118063
cCL5844Contig1	1115	highly similar to Emb|CAB36779.1 - Arabidopsis thaliana (Mouse-ear cress)	0.118107
cHS_11-E12-M13R_c	630	highly similar to Xyloglucan endotransglucosylase/hydrolase 1 - Cucumis melo (Muskmelon)	0.11971
cCL2795Contig1	1733	highly similar to Putative glucosyltransferase - Arabidopsis thaliana (Mouse-ear cress)	0.121101
cCL3771Contig1	964	similar to Myb DNA-binding domain-containing protein - Musa acuminata (Banana)	0.121271
cFR16G3_c	170	similar to BTB/POZ; NPH3 - Medicago truncatula (Barrel medic)	0.121282
cCL1038Contig2	805	highly similar to Peroxidase precursor - Gossypium hirsutum (Upland cotton)	0.12232
cAI_30-D12-M13R_c	779	highly similar to T26J12.3 protein - Arabidopsis thaliana (Mouse-ear cress)	0.122424
cPS_40-F06-M13R_c	842	highly similar to At5g45275 - Arabidopsis thaliana (Mouse-ear cress)	0.122688
cCL902Contig2	1411	highly similar to Putative polygalacturonase - Arabidopsis thaliana (Mouse-ear cress)	0.122947
c15d_03-H04-M13R_c	844	highly similar to Syntaxin-121 - Arabidopsis thaliana (Mouse-ear cress)	0.123726
c15d_08-F07-M13R_c	807	highly similar to Receptor-kinase isolog - Arabidopsis thaliana (Mouse-ear cress)	0.124164
cCL4901Contig1	775	highly similar to F14N23.19 - Arabidopsis thaliana (Mouse-ear cress)	0.12435
cSSH6E9_c	416	similar to Arabidopsis thaliana genomic DNA, chromosome 5, TAC clone:K21L13 - Arabidopsis thaliana (Mouse-ear cress)	0.124641
cCL665Contig1	1446	highly similar to Putative nodulin protein - Arabidopsis thaliana (Mouse-ear cress)	0.125243
cPS_04-D03-M13R_c	844	highly similar to 2OG-Fe(II) oxygenase - Medicago truncatula (Barrel medic)	0.125254
c15d_37-A08-M13R_c	555	highly similar to Contains similarity to Medicago truncatula MtN3 - Arabidopsis thaliana (Mouse-ear cress)	0.125886
cPS_04-D07-M13R_c	595	similar to estExt_Genewise1_v1.C_2000042	0.126266
cCL3149Contig1	311		0.126438
cCL1555Contig1	855	highly similar to Photosystem I reaction center subunit III - Phaseolus aureus (Mung bean) (Vigna radiata)	0.127216
c15d_20-E12-M13R_c	807	highly similar to Adenosine kinase - Medicago truncatula (Barrel medic)	0.127965
cPS_30-C11-M13R_c	597	similar to Putative BURP domain containing protein - Arabidopsis thaliana (Mouse-ear cress)	0.128477
cCL4411Contig1	1119	highly similar to At1g13250 - Arabidopsis thaliana (Mouse-ear cress)	0.128673
cAI_21-F08-M13R_c	849	highly similar to Putative lectin 2 - Oryza sativa (japonica cultivar-group)	0.128716
cCL1102Contig1	693	highly similar to Root-nodule protein Dg93 - Datisca glomerata (Durango root)	0.128811
cCL2758Contig1	715	similar to DnaJ-like protein - Arabidopsis thaliana (Mouse-ear cress)	0.129021
cCL4083Contig1	791	highly similar to Nitrate transporter - Prunus persica (Peach)	0.129364
cCI_69-G07-M13R_c	593		0.12942
cCL1964Contig1	1344	highly similar to F17A17.37 protein - Arabidopsis thaliana (Mouse-ear cress)	0.129852
cHS_25-H05-M13R_c	377		0.130092
cCL1619Contig1	1000	highly similar to Amino acid carrier - Ricinus communis (Castor bean)	0.131115
cHS_17-D07-M13R_c	811	highly similar to Auxin-regulated protein - Populus tomentosa	0.131582
cHS_38-F05-M13R_c	689	highly similar to Arabidopsis thaliana genomic DNA, chromosome 5, P1 clone:MZN1 - Arabidopsis thaliana (Mouse-ear cress)	0.131656
c46d_19-E08-M13R_c	485	highly similar to grail3.0001018201	0.131777
cCL4626Contig1	1224	highly similar to Os11g0124500 protein - Oryza sativa (japonica cultivar-group)	0.132497
cPS_29-C03-M13R_c	810	highly similar to F16B3.7 protein - Arabidopsis thaliana (Mouse-ear cress)	0.132569
cHS_22-F07-M13R_c	595		0.13279
cA_30-G05-M13R_c	890	highly similar to eugene3.00161342	0.133447
cA_36-A11-M13R_c	838	highly similar to Endo-1,4-beta-glucanase - Gossypium hirsutum (Upland cotton)	0.133469
cCL5390Contig1	665	highly similar to Acid alpha galactosidase 1 - Cucumis sativus (Cucumber)	0.134072
cCL2605Contig1	974	highly similar to Lipoxygenase - Carica papaya (Papaya)	0.134476
cCL5781Contig1	802	highly similar to Calcium-binding protein - Lotus japonicus	0.135056
cCL4632Contig1	848	highly similar to At4g24530 - Arabidopsis thaliana (Mouse-ear cress)	0.135939
c15d_21-A06-M13R_c	652		0.136984
cCL1221Contig1	712	highly similar to Photosystem I reaction center subunit V, chloroplast precursor - Spinacia oleracea (Spinach)	0.137032
cCI_46-B10-M13R_c	561		0.13733
cHS_38-G08-M13R_c	741	highly similar to Sugar-phosphate isomerase-like protein - Arabidopsis thaliana (Mouse-ear cress)	0.137505
cCL912Contig1	1388	highly similar to Phototropin - Phaseolus vulgaris (Kidney bean) (French bean)	0.138193
cCL935Contig1	812	highly similar to AT5g13220/T31B5_40 - Arabidopsis thaliana (Mouse-ear cress)	0.138947
cA_29-F09-M13R_c	459		0.139141
cCL2820Contig1	725	highly similar to Xyloglucan-specific fungal endoglucanase inhibitor protein - Solanum lycopersicum (Tomato) (Lycopersicon esculentum)	0.139831
cCL563Contig1	898	highly similar to Putative senescence-associated protein 5 - Arabidopsis thaliana (Mouse-ear cress)	0.140398
cCL3756Contig1	944	highly similar to DNA-binding WRKY - Medicago truncatula (Barrel medic)	0.140824
cAI_12-F08-M13R_c	613		0.140911
cPSI_09-B10-M13R_c	500	similar to Arabidopsis thaliana genomic DNA, chromosome 3, P1 clone:MZN24 - Arabidopsis thaliana (Mouse-ear cress)	0.142268
cPSI_13-A11-M13R_c	513	similar to Phenylalanine ammonia-lyase class 2 - Phaseolus vulgaris (Kidney bean) (French bean)	0.142357
cFR12O9_c	107		0.14236
c15d_34-B08-M13R_c	799	highly similar to Heat shock transcription factor - Glycine max (Soybean)	0.144741
cPSI_16-C11-M13R_c	573	similar to fgenesh4_pg.C_LG_IX000375	0.145055
cA_08-D05-M13R_c	526		0.146722
cCL1559Contig1	1256	highly similar to Oxygen evolving enhancer protein 1 precursor - Bruguiera gymnorhiza	0.147478
cSSH4I16_c	125		0.147507
cHS_16-C01-M13R_c	743	highly similar to F25I16.1 protein - Arabidopsis thaliana (Mouse-ear cress)	0.147664
cCI_04-D05-M13R_c	817	highly similar to Lustrin A-like - Oryza sativa (japonica cultivar-group)	0.1479
cCL105Contig1	787	similar to At5g19860 - Arabidopsis thaliana (Mouse-ear cress)	0.148172
cCL2799Contig1	790	highly similar to Trehalose-6-phosphate phosphatase - Arabidopsis thaliana (Mouse-ear cress)	0.148459
cCL1719Contig2	831	similar to Arabidopsis thaliana genomic DNA, chromosome 5, TAC clone:K18I23 - Arabidopsis thaliana (Mouse-ear cress)	0.148476
cCL3499Contig1	819	highly similar to | Symbol: None | glycosyl transferase family 8 protein, contains Pfam profile: PF01501 glycosyl transferase family 8 | chr5:5021013-5024745 REVERSE | Aliases: T20K14.80, T20K14_80	0.148783
cCL1098Contig1	826	similar to eugene3.00040361	0.14906
cHS_02-G10-M13R_c	797	highly similar to Lipoxygenase 1 - Actinidia deliciosa (Kiwi)	0.149204
cFR10C7_c	639	highly similar to Putative glutamine synthetase - Oryza sativa (Rice)	0.150279
cA_38-F10-M13R_c	539	similar to Putative ripening-related protein - Vitis vinifera (Grape)	0.15044
cHS_13-B11-M13R_c	555		0.150882
cCL1621Contig1	876	highly similar to Peroxidase 47 precursor - Arabidopsis thaliana (Mouse-ear cress)	0.151534
cAI_16-F07-M13R_c	589		0.151907
cCL4633Contig1	902	highly similar to Putative integral membrane protein - Arabidopsis thaliana (Mouse-ear cress)	0.152014
cHS_05-H01-M13R_c	615		0.15204
cCI_58-B06-M13R_c	719	highly similar to Putative purine permease - Oryza sativa (japonica cultivar-group)	0.152842
cCL2086Contig1	807	highly similar to Polygalacturonase inhibitor-like protein - Arabidopsis thaliana (Mouse-ear cress)	0.152868
cCL5124Contig1	620		0.153146
cA_21-A04-M13R_c	721		0.153284
cCL724Contig2	1294	highly similar to Prephenate dehydratase - Ipomoea trifida (Morning glory)	0.153417
cCL6163Contig1	908	highly similar to Plastocyanin-like domain, putative - Medicago truncatula (Barrel medic)	0.153851
c15d_03-F03-M13R_c	743		0.154515
cA_18-A09-M13R_c	479		0.154722
cCL5767Contig1	871	highly similar to Amino acid transporter-like protein 1 - Arabidopsis thaliana (Mouse-ear cress)	0.156054
cCL3707Contig1	703	highly similar to grail3.0118000801	0.156508
cCL803Contig1	604		0.156595
cCL3186Contig1	831	highly similar to Emb|CAB45497.1 - Arabidopsis thaliana (Mouse-ear cress)	0.156825
cCI_16-D08-M13R_c	514	highly similar to AAA ATPase - Medicago truncatula (Barrel medic)	0.156913
c46d_14-E06-M13R_c	615	similar to Protein kinase-like - Arabidopsis thaliana (Mouse-ear cress)	0.157143
cHS_32-H12-M13R_c	857	highly similar to At2g35930 - Arabidopsis thaliana (Mouse-ear cress)	0.157159
cCL3565Contig1	1587	highly similar to (1-4)-beta-mannan endohydrolase-like protein - Arabidopsis thaliana (Mouse-ear cress)	0.157697
c15d_13-G04-M13R_c	373	similar to Pectinesterase-like protein - Arabidopsis thaliana (Mouse-ear cress)	0.158858
cCL3036Contig1	806	highly similar to Root phototropism protein 2 - Arabidopsis thaliana (Mouse-ear cress)	0.159057
cCL4973Contig1	988	highly similar to 3-ketoacyl-CoA synthase 11 - Arabidopsis thaliana (Mouse-ear cress)	0.159184
cPS_28-A02-M13R_c	424	similar to Farnesylated protein-like - Arabidopsis thaliana (Mouse-ear cress)	0.159585
cCL4982Contig1	777		0.160126
cCL5861Contig1	996	highly similar to Heat shock factor protein HSF24 - Solanum peruvianum (Peruvian tomato) (Lycopersicon peruvianum)	0.160252
cA_13-D12-M13R_c	131		0.16049
cA_15-F08-M13R_c	841	highly similar to Pirin-like protein - Solanum lycopersicum (Tomato) (Lycopersicon esculentum)	0.161205
cCL5291Contig1	524	similar to Cytochrome P450 89A2 - Arabidopsis thaliana (Mouse-ear cress)	0.161313
cCL1327Contig1	1589	highly similar to Geranylgeranyl hydrogenase - Glycine max (Soybean)	0.161422
cCI_41-F12-M13R_c	801	highly similar to Nodulin-like protein - Arabidopsis thaliana (Mouse-ear cress)	0.161723
cA_26-D08-M13R_c	558	similar to Putative alanine acetyl transferase - Arabidopsis thaliana (Mouse-ear cress)	0.162396
cCL5269Contig1	776	similar to Arabidopsis thaliana genomic DNA, chromosome 5, TAC clone:K1F13 - Arabidopsis thaliana (Mouse-ear cress)	0.162506
cCL2024Contig1	632	similar to | Symbol: None | late embryogenesis abundant 3 family protein / LEA3 family protein, similar to several small proteins (~100 aa) that are induced by heat, auxin, ethylene and wounding such as Phaseolus aureus indole-3-acetic acid induced protei	0.162547
cHS_13-F04-M13R_c	700	highly similar to Arabidopsis thaliana genomic DNA, chromosome 5, TAC clone:K1F13 - Arabidopsis thaliana (Mouse-ear cress)	0.162637
cA_12-B11-M13R_c	848	highly similar to Polygalacturonase inhibitor-like protein - Arabidopsis thaliana (Mouse-ear cress)	0.163174
cCL803Contig2	614		0.164358
c15d_29-G07-M13R_c	824	highly similar to Similarity to serine/threonine kinase - Arabidopsis thaliana (Mouse-ear cress)	0.164538
cPS_37-D01-M13R_c	926	similar to OSJNBa0058G03.4 protein - Oryza sativa (japonica cultivar-group)	0.165138
cCI_40-F07-M13R_c	597	highly similar to Polygalacturonase-like protein - Fragaria ananassa (Strawberry)	0.165869
cA_03-F09-M13R_c	793	highly similar to Emb|CAB70981.1 - Arabidopsis thaliana (Mouse-ear cress)	0.165934
cA_03-E10-M13R_c	879	highly similar to T30E16.21 - Arabidopsis thaliana (Mouse-ear cress)	0.166237
cPS_22-H03-M13R_c	837	highly similar to F22D16.14 protein - Arabidopsis thaliana (Mouse-ear cress)	0.166308
cPSI_33-A05-M13R_c	702	similar to MLP-like protein 28 - Arabidopsis thaliana (Mouse-ear cress)	0.166481
cA_19-C06-M13R_c	868	highly similar to | Symbol: None | glycosyl transferase family 8 protein, contains Pfam profile: PF01501 glycosyl transferase family 8 | chr5:5021013-5024745 REVERSE | Aliases: T20K14.80, T20K14_80	0.166706
cAI_06-G09-M13R_c	611		0.167046
cCI_28-F07-M13R_c	745	highly similar to 2-nitropropane dioxygenase-like protein - Arabidopsis thaliana (Mouse-ear cress)	0.167539
cA_18-C01-M13R_c	599		0.167805
cCL1593Contig1	736	highly similar to Protein At3g44326 - Arabidopsis thaliana (Mouse-ear cress)	0.167953
cCL3962Contig1	984	highly similar to Similarity to auxin-independent growth promoter - Arabidopsis thaliana (Mouse-ear cress)	0.168038
cCL594Contig1	952	highly similar to Soluble inorganic pyrophosphatase - Papaver rhoeas	0.168522
cPSI_15-E05-M13R_c	838	highly similar to Sugar-phosphate isomerase-like protein - Arabidopsis thaliana (Mouse-ear cress)	0.168979
cCL2025Contig1	1647	highly similar to 12-oxophytodienoate reductase - Hevea brasiliensis (Para rubber tree)	0.169865
cCI_19-D09-M13R_c	503		0.170179
cHS_29-C09-M13R_c	652	highly similar to IQ calmodulin-binding region - Medicago truncatula (Barrel medic)	0.170967
cHS_39-H12-M13R_c	589		0.171198
cCL5735Contig1	663	highly similar to Whitefly-induced gp91-phox - Solanum lycopersicum (Tomato) (Lycopersicon esculentum)	0.171563
cHS_28-C04-M13R_c	425	similar to fgenesh4_pm.C_LG_V000692	0.171713
cA_15-F03-M13R_c	837	highly similar to Acid phosphatase precursor - Tagetes patula (French marigold)	0.171896
cCL5554Contig1	909	highly similar to CYP81E8 - Medicago truncatula (Barrel medic)	0.172283
cHS_12-G04-M13R_c	743	highly similar to Endoglucanase 10 precursor - Arabidopsis thaliana (Mouse-ear cress)	0.172711
cA_17-A06-M13R_c	858	highly similar to Plant protein family, putative - Medicago truncatula (Barrel medic)	0.173467
cCL4313Contig1	1142		0.175312
cPS_20-C07-M13R_c	779	highly similar to Peroxidase precursor - Cucumis sativus (Cucumber)	0.175385
cFR14N7_c	561	highly similar to H0211A12.6 protein - Oryza sativa (Rice)	0.175434
cAI_36-G12-M13R_c	492		0.176101
cCL5359Contig1	655	highly similar to estExt_Genewise1_v1.C_970155	0.176391
cCL6120Contig1	752	highly similar to Gb|AAD30234.1 - Arabidopsis thaliana (Mouse-ear cress)	0.1765
c15d_16-D05-M13R_c	671	highly similar to Os09g0475500 protein - Oryza sativa (japonica cultivar-group)	0.177038
cCL2530Contig1	914	highly similar to Adenosine 5' phosphosulfate reductase - Populus alba x Populus tremula	0.17706
cCL6125Contig1	803	highly similar to 1,4-benzoquinone reductase-like; Trp repressor binding protein-like - Arabidopsis thaliana (Mouse-ear cress)	0.177198
cCI_43-G01-M13R_c	730	highly similar to AT3g50930/F18B3_210 - Arabidopsis thaliana (Mouse-ear cress)	0.178164
cCL3333Contig1	817	highly similar to Pectinesterase PPE8B precursor - Prunus persica (Peach)	0.178641
cCI_18-E09-M13R_c	589	highly similar to Emb|CAB10253.1 - Arabidopsis thaliana (Mouse-ear cress)	0.181181
cCL3210Contig1	1063	highly similar to Aquaporin - Helianthus annuus (Common sunflower)	0.181384
cCL5947Contig1	1422	highly similar to Arabidopsis thaliana genomic DNA, chromosome 3, P1 clone: MZE19 - Arabidopsis thaliana (Mouse-ear cress)	0.181848
cHS_11-D05-M13R_c	749	highly similar to Arabidopsis thaliana genomic DNA, chromosome 3, P1 clone: MSJ11 - Arabidopsis thaliana (Mouse-ear cress)	0.182141
cPSI_13-D07-M13R_c	842	highly similar to BRH1 RING finger protein - Arabidopsis thaliana (Mouse-ear cress)	0.182276
cCL4984Contig1	810	highly similar to Cysteine proteinase - Platycodon grandiflorus	0.183089
cPS_23-A06-M13R_c	336	highly similar to Fatty acid 9-hydroperoxide lyase - Cucumis melo (Muskmelon)	0.183179
cPSI_10-C04-M13R_c	815		0.183493
cCL770Contig2	1167	highly similar to Calcineurin B-like protein - Ammopiptanthus mongolicus	0.183534
cFR11P14_c	664	similar to GTP-binding nuclear protein Ran-1 - Arabidopsis thaliana (Mouse-ear cress)	0.184529
c46d_19-C10-M13R_c	419	highly similar to Putative receptor protein kinase TMK1 precursor - Arabidopsis thaliana (Mouse-ear cress)	0.18532
c15d_09-D05-M13R_c	836	highly similar to Respiratory burst oxidase homolog - Solanum tuberosum (Potato)	0.18532
cCI_06-C08-M13R_c	831	similar to AT4g03420/F9H3_4 - Arabidopsis thaliana (Mouse-ear cress)	0.185484
cPSI_36-B02-M13R_c	856	highly similar to Putative pectinacetylesterase - Arabidopsis thaliana (Mouse-ear cress)	0.186499
cCL5311Contig1	755		0.18688
cPSI_39-F11-M13R_c	857	highly similar to Isoform 2 of Q9FHX5 - Arabidopsis thaliana (Mouse-ear cress)	0.186951
cMC247_c	773	similar to Emb|CAB45497.1 - Arabidopsis thaliana (Mouse-ear cress)	0.187596
c15d_05-H06-M13R_c	592		0.187614
cCL4861Contig1	736	highly similar to Acid invertase - Lagenaria leucantha (Bottle gourd) (Lagenaria siceraria)	0.187832
cCL1537Contig2	360	similar to | Symbol: None | photosystem I reaction center subunit IV, chloroplast, putative / PSI-E, putative (PSAE1), identical to SP:Q9S831; similar to SP:P12354 Photosystem I reaction center subunit IV, chloroplast precursor (PSI-E) {Spinacia oleracea}	0.187902
cCL3071Contig1	714		0.1882
cCL5368Contig1	617	similar to eugene3.00110860	0.188863
cCL4809Contig1	780	highly similar to Protochlorophyllide reductase, chloroplast precursor - Cucumis sativus (Cucumber)	0.190442
cCL1593Contig2	772	highly similar to Protein At3g44326 - Arabidopsis thaliana (Mouse-ear cress)	0.190705
cCL4927Contig1	413	highly similar to Photosystem I reaction center subunit X PSI-K - Nicotiana benthamiana	0.191905
cCI_42-B03-M13R_c	847	highly similar to F20H23.20 protein - Arabidopsis thaliana (Mouse-ear cress)	0.191913
cCL4395Contig1	1451	highly similar to Pollen specific protein SF21 - Arabidopsis thaliana (Mouse-ear cress)	0.192557
cCL2858Contig1	1270	highly similar to GmCK2p - Glycine max (Soybean)	0.192838
cCL5297Contig1	1008	highly similar to Peroxidase 45 precursor - Arabidopsis thaliana (Mouse-ear cress)	0.193204
cCI_24-E09-M13R_c	877	similar to Putative aspartic proteinase nepenthesin II - Oryza sativa (japonica cultivar-group)	0.19368
cA_13-C01-M13R_c	625	highly similar to At2g18730/MSF3.11 - Arabidopsis thaliana (Mouse-ear cress)	0.194079
cCL5056Contig1	780	highly similar to Beta-glucosidase - Arabidopsis thaliana (Mouse-ear cress)	0.194652
cPSI_13-H03-M13R_c	867	highly similar to Leucine-rich repeat, plant specific - Medicago truncatula (Barrel medic)	0.194995
cAI_11-C12-M13R_c	747	highly similar to Senescence-associated - Medicago truncatula (Barrel medic)	0.195058
cFR12G5_c	708	highly similar to OSJNBb0039L24.13 protein - Oryza sativa (japonica cultivar-group)	0.195559
cCL5548Contig1	445	highly similar to Protein At5g22580 - Arabidopsis thaliana (Mouse-ear cress)	0.195615
cCL1992Contig1	1013	highly similar to SNAP25 homologous protein SNAP33 - Arabidopsis thaliana (Mouse-ear cress)	0.196008
cCL3343Contig1	673	similar to H0211A12.11 protein - Oryza sativa (Rice)	0.196244
cA_05-E03-M13R_c	978	highly similar to P0497A05.15 protein - Oryza sativa (japonica cultivar-group)	0.197119
cCL6017Contig1	624	highly similar to F21B7.21 - Arabidopsis thaliana (Mouse-ear cress)	0.198479
cCL2053Contig1	1500	highly similar to Arabidopsis thaliana genomic DNA, chromosome 5, TAC clone:K20J1 - Arabidopsis thaliana (Mouse-ear cress)	0.198511
cCL2060Contig1	694	similar to gw1.VII.3619.1	0.199121
cA_16-B06-M13R_c	626		0.19914
cCL4745Contig1	757	highly similar to Os03g0606100 protein - Oryza sativa (japonica cultivar-group)	0.200454
cCL3600Contig1	909	highly similar to F23A5.4 protein - Arabidopsis thaliana (Mouse-ear cress)	0.200456
cCI_04-F06-M13R_c	753	highly similar to At2g36630/F1O11.26 - Arabidopsis thaliana (Mouse-ear cress)	0.200792
cPS_40-D12-M13R_c	652	highly similar to SPF1 protein - Ipomoea batatas (Sweet potato) (Batate)	0.201522
cCL1279Contig1	1130	highly similar to Berberine and berberine like, putative - Medicago truncatula (Barrel medic)	0.202778
cCL857Contig1	1127	highly similar to Elicitor-responsive protein 3 - Oryza sativa (Rice)	0.20325
cCL5090Contig1	1030	highly similar to N-acylethanolamine amidohydrolase - Medicago truncatula (Barrel medic)	0.203547
cCL838Contig1	1076	highly similar to Actin-depolymerizing factor 1 - Petunia hybrida (Petunia)	0.204343
c15d_02-G12-M13R_c	724	similar to F13M7.12 protein - Arabidopsis thaliana (Mouse-ear cress)	0.204362
cCL2838Contig1	949	highly similar to Thylakoid membrane phosphoprotein 14 kDa, chloroplast precursor - Arabidopsis thaliana (Mouse-ear cress)	0.20529
cPSI_28-G02-M13R_c	677	similar to gw1.XI.839.1	0.205738
cCL2246Contig1	567	highly similar to Glutamyl-tRNA reductase 2, chloroplast precursor - Cucumis sativus (Cucumber)	0.205777
cCL3306Contig1	837	highly similar to Lipase, active site - Medicago truncatula (Barrel medic)	0.20586
cCI_34-D10-M13R_c	812	highly similar to F22M8.13 protein - Arabidopsis thaliana (Mouse-ear cress)	0.206302
cCL175Contig1	1015	highly similar to Chlorophyll a-b binding protein 151, chloroplast precursor - Gossypium hirsutum (Upland cotton)	0.206398
cPS_18-H04-M13R_c	859	highly similar to Alpha-expansin 3 - Cucumis sativus (Cucumber)	0.207337
cCL1112Contig1	1571	highly similar to No apical meristem (NAM) protein - Medicago truncatula (Barrel medic)	0.208044
cPS_32-G08-M13R_c	877	highly similar to MYB transcription factor MYB124 - Glycine max (Soybean)	0.208103
cCL975Contig1	788	highly similar to Basic blue copper protein - Cicer arietinum (Chickpea) (Garbanzo)	0.208849
cPS_34-F03-M13R_c	461	similar to | Symbol: None | sodium/calcium exchanger family protein / calcium-binding EF hand family protein, contains Pfam profiles: PF01699 sodium/calcium exchanger protein, PF00036 EF hand | chr1:19848300-19851504 FORWARD | Aliases: F12M16.12, F12M16_1	0.208928
cCL6248Contig1	912	highly similar to Dof24 - Glycine max (Soybean)	0.208957
cA_04-E01-M13R_c	947	highly similar to F14N23.23 - Arabidopsis thaliana (Mouse-ear cress)	0.209374
cCL3395Contig1	863	similar to grail3.0025007601	0.209623
cFR11K24_c	663	highly similar to | Symbol: None | histone H4, identical to histone H4 from Lycopersicon esculentum GI:297150, Lolium temulentum SP:P02308, Acropora formosa GI:455652, Citrus jambhiri GI:16797797 | chr5:24068778-24069369 FORWARD | Aliases: MTH12.15	0.210409
cPS_04-A08-M13R_c	526		0.210773
cAI_05-A07-M13R_c	827	similar to F14I3.13 protein - Arabidopsis thaliana (Mouse-ear cress)	0.210801
cCL3767Contig1	811	highly similar to Aux/IAA protein - Populus tremula x Populus tremuloides	0.210822
cCL1327Contig2	756	highly similar to Geranylgeranyl hydrogenase - Glycine max (Soybean)	0.211579
cPS_05-C03-M13R_c	848	highly similar to Glutamate receptor 3.3 precursor - Arabidopsis thaliana (Mouse-ear cress)	0.212769
cCL1657Contig1	831	highly similar to BZIP transcription factor bZIP50 - Glycine max (Soybean)	0.213154
cPS_38-C12-M13R_c	451	highly similar to Soluble epoxide hydrolase - Citrus jambhiri (rough lemon)	0.213572
c15d_01-G05-M13R_c	931	similar to Protein At2g34530 - Arabidopsis thaliana (Mouse-ear cress)	0.216083
c15d_14-A12-M13R_c	765		0.216918
cHS_09-B04-M13R_c	805	highly similar to F24B9.31 protein - Arabidopsis thaliana (Mouse-ear cress)	0.218643
cAI_27-H03-M13R_c	728	highly similar to F18O14.5 - Arabidopsis thaliana (Mouse-ear cress)	0.219315
cCI_09-B12-M13R_c	706	similar to At14a protein-like - Arabidopsis thaliana (Mouse-ear cress)	0.219676
cCL1387Contig1	640	highly similar to Arabidopsis thaliana genomic DNA, chromosome 5, P1 clone:MIO24 - Arabidopsis thaliana (Mouse-ear cress)	0.22
cPSI_07-G11-M13R_c	793	highly similar to estExt_fgenesh4_pm.C_LG_III0245	0.220104
cCL5671Contig1	680		0.220977
cCL4777Contig1	747		0.221179
cCL3122Contig1	929	highly similar to Mavicyanin - Cucurbita pepo (Vegetable marrow) (Summer squash)	0.221647
cCL2208Contig1	1061	highly similar to Acyl-ACP thioesterase - Garcinia mangostana	0.221658
cP6.12_c	440	highly similar to Glyceraldehyde-3-phosphate dehydrogenase A, chloroplast precursor - Arabidopsis thaliana (Mouse-ear cress)	0.221894
cHS_09-F01-M13R_c	835	highly similar to Os01g0587300 protein - Oryza sativa (japonica cultivar-group)	0.222221
cCL3601Contig1	809	similar to Photosystem II core complex proteins psbY, chloroplast precursor (L- arginine-metabolizing enzyme) (L-AME) [Contains: Photosystem II protein psbY-1 (psbY-A1); Photosystem II protein psbY-2 (psbY-A2)] - Spinacia oleracea (Spinach)	0.223134
cHS_09-F04-M13R_c	850	highly similar to Purine permease - Arabidopsis thaliana (Mouse-ear cress)	0.224935
c15d_34-D03-M13R_c	614	similar to eugene3.00040018	0.225143
cCL3292Contig1	853	highly similar to Allene oxide synthase - Cucumis melo (Muskmelon)	0.225252
cCI_27-E03-M13R_c	849	similar to F22L4.5 protein - Arabidopsis thaliana (Mouse-ear cress)	0.225581
cCL4783Contig1	1075	highly similar to Protein phosphatase 2C-like - Medicago truncatula (Barrel medic)	0.226105
cPSI_17-E09-M13R_c	866	highly similar to AP2-containing DNA-binding protein; 51686-52693 - Arabidopsis thaliana (Mouse-ear cress)	0.226516
cCL4457Contig1	1301	similar to F28K20.16 - Arabidopsis thaliana (Mouse-ear cress)	0.22737
cCL4238Contig1	1200	similar to AR781 - Arabidopsis thaliana (Mouse-ear cress)	0.228034
cA_15-A09-M13R_c	497	similar to estExt_fgenesh4_pm.C_LG_XIX0245	0.228775
cCL3973Contig1	954	highly similar to Endo-1,4-beta-glucanase - Gossypium hirsutum (Upland cotton)	0.229799
cPSI_39-F10-M13R_c	334	similar to Arabidopsis thaliana genomic DNA, chromosome 5, P1 clone:MNA5 - Arabidopsis thaliana (Mouse-ear cress)	0.230415
cPSI_32-H10-M13R_c	393		0.230904
cCL65Contig2	1034	highly similar to Plasma membrane aquaporin - Vitis vinifera (Grape)	0.231338
cPSI_11-G12-M13R_c	864	highly similar to Similarity to receptor protein kinase - Arabidopsis thaliana (Mouse-ear cress)	0.231606
cHS_22-D12-M13R_c	364		0.232543
cA_19-C08-M13R_c	758	similar to Gt-2-related-like - Oryza sativa (japonica cultivar-group)	0.233508
cCL1386Contig1	780	similar to Protein At5g24920 - Arabidopsis thaliana (Mouse-ear cress)	0.233888
cCI_21-A09-M13R_c	651		0.233974
cAI_23-C05-M13R_c	586		0.234183
cCL2783Contig1	595	highly similar to Anthranilate N-benzoyltransferase-like protein - Arabidopsis thaliana (Mouse-ear cress)	0.236512
cCI_30-G02-M13R_c	840	highly similar to DNA helicase-like - Arabidopsis thaliana (Mouse-ear cress)	0.236996
cCL5387Contig1	684	highly similar to DC1.2-like - Capsicum annuum (Bell pepper)	0.23736
cHS_35-C10-M13R_c	789	highly similar to Similarity to kinesin heavy chain - Arabidopsis thaliana (Mouse-ear cress)	0.237363
cCL4607Contig1	734	highly similar to Reticuline oxidase-like protein - Arabidopsis thaliana (Mouse-ear cress)	0.237402
cPS_08-C05-M13R_c	697	highly similar to F3M18.8 - Arabidopsis thaliana (Mouse-ear cress)	0.237488
cCL2268Contig1	805	highly similar to 30S ribosomal protein S20, chloroplast precursor - Arabidopsis thaliana (Mouse-ear cress)	0.239275
cPS_23-G02-M13R_c	811	highly similar to Haloacid dehalogenase/epoxide hydrolase; Haloacid dehalogenase-like hydrolase - Medicago truncatula (Barrel medic)	0.23957
cCL2153Contig1	1913	highly similar to Mitogen-activated protein kinase 9 - Arabidopsis thaliana (Mouse-ear cress)	0.240429
cCL604Contig1	1091	highly similar to Putative phosphatase - Solanum lycopersicum (Tomato) (Lycopersicon esculentum)	0.241173
cA_09-F02-M13R_c	876	highly similar to Whitefly-induced gp91-phox - Solanum lycopersicum (Tomato) (Lycopersicon esculentum)	0.241459
cCL4365Contig1	1039	highly similar to Glycoside hydrolase, family 17; Virulence factor, pectin lyase fold - Medicago truncatula (Barrel medic)	0.241518
c15d_29-B08-M13R_c	765	highly similar to protein binding / ubiquitin-protein ligase/ zinc ion binding - Arabidopsis thaliana	0.242986
cCI_08-G06-M13R_c	379	similar to Arabidopsis thaliana genomic DNA, chromosome 3, P1 clone: MSJ11 - Arabidopsis thaliana (Mouse-ear cress)	0.243019
cHS_10-F12-M13R_c	665		0.243642
cCL4235Contig1	548	similar to Prf interactor 30137 - Solanum lycopersicum (Tomato) (Lycopersicon esculentum)	0.243888
cCI_04-E12-M13R_c	179		0.244161
cAI_17-D04-M13R_c	874	highly similar to H0818E04.16 protein - Oryza sativa (Rice)	0.245268
cCL1500Contig1	719	similar to Ultraviolet-B-repressible protein - Gossypium hirsutum (Upland cotton)	0.245788
cHS_39-D11-M13R_c	879	highly similar to Monogalactosyldiacylglycerol synthase - Cucumis sativus (Cucumber)	0.247081
cA_16-F02-M13R_c	812	highly similar to Gamma-glutamyltransferase-like protein - Arabidopsis thaliana (Mouse-ear cress)	0.247361
cAI_31-E08-M13R_c	156		0.247906
cAI_28-B04-M13R_c	548	highly similar to Os10g0565100 protein - Oryza sativa (japonica cultivar-group)	0.248799
cCI_33-B01-M13R_c	575		0.24916
cCL2291Contig1	1160	highly similar to Contains similarity to bHLH transcription factor GBOF-1 from Tulipa gesneriana gb|AF185269 - Arabidopsis thaliana (Mouse-ear cress)	0.249463
cCI_64-B09-M13R_c	674	highly similar to Emb|CAB10440.1 - Arabidopsis thaliana (Mouse-ear cress)	0.250103
cCL6216Contig1	984	highly similar to Oxygen-evolving enhancer protein 2, chloroplast precursor - Cucumis sativus (Cucumber)	0.250481
cCL685Contig1	707	similar to Putative ripening-related protein - Vitis vinifera (Grape)	0.251701
cCL4482Contig1	1335	similar to T1F15.5 protein - Arabidopsis thaliana (Mouse-ear cress)	0.252839
cPS_37-F09-M13R_c	615		0.253304
cPS_13-F04-M13R_c	430	similar to | Symbol: None | similar to basic helix-loop-helix (bHLH) family protein [Arabidopsis thaliana] (TAIR:At1g68920.1); similar to TA1 protein-like [Oryza sativa (japonica cultivar-group)] (GB:BAD34345.1); contains InterPro domain Basic helix-loop-	0.253369
cHS_18-F11-M13R_c	283	highly similar to Plastocyanin - Cucurbita pepo (Vegetable marrow) (Summer squash)	0.253999
cCL180Contig1	1011	highly similar to Serine-rich protein - Arabidopsis thaliana (Mouse-ear cress)	0.254318
cCI_20-G09-M13R_c	205		0.254419
cCL3243Contig1	1190	highly similar to Probable xyloglucan endotransglucosylase/hydrolase protein 8 precursor - Arabidopsis thaliana (Mouse-ear cress)	0.254964
c15d_32-A06-M13R_c	504	similar to Zinc finger transcription factor ZFP30 - Oryza sativa (japonica cultivar-group)	0.255062
cA_31-G01-M13R_c	768	highly similar to eugene3.00040361	0.257377
cPSI_03-F05-M13R_c	776	highly similar to fgenesh4_pg.C_LG_X000444	0.257831
cCL4674Contig1	577	highly similar to Subtilisin-like protease - Arachis hypogaea (Peanut)	0.25784
c15d_21-H08-M13R_c	666	highly similar to Tonoplast dicarboxylate transporter - Arabidopsis thaliana (Mouse-ear cress)	0.25788
cCL2398Contig1	845	highly similar to CBL-interacting serine/threonine-protein kinase 11 - Arabidopsis thaliana (Mouse-ear cress)	0.258226
cCL1002Contig1	970	highly similar to H0818E04.16 protein - Oryza sativa (Rice)	0.258308
cHS_05-E02-M13R_c	661	highly similar to OSIGBa0140J09.11 protein - Oryza sativa (Rice)	0.258327
cCL3092Contig1	416	similar to Magnesium chelatase subunit - Glycine max (Soybean)	0.258766
cCL1961Contig1	1047	highly similar to P0665D10.16 - Oryza sativa (japonica cultivar-group)	0.25895
cCL4695Contig1	1172	highly similar to F14M2.19 protein - Arabidopsis thaliana (Mouse-ear cress)	0.259756
cCL3021Contig1	595	similar to eugene3.00031088	0.260526
cCL1515Contig1	1228	highly similar to Xyloglucan endotransglucosylase/hydrolase 2 - Cucumis melo (Muskmelon)	0.26184
cCI_44-E06-M13R_c	625	highly similar to Endoglucanase 2 precursor - Arabidopsis thaliana (Mouse-ear cress)	0.262646
cCL3356Contig1	855	highly similar to At1g55340 - Arabidopsis thaliana (Mouse-ear cress)	0.263602
cPSI_07-D09-M13R_c	739	highly similar to Non-intrinsic ABC protein 9 - Arabidopsis thaliana (Mouse-ear cress)	0.264107
cHS_16-E10-M13R_c	779	highly similar to Zinc finger protein-like protein - Gossypium hirsutum (Upland cotton)	0.265338
cCL456Contig1	1651	highly similar to Early nodule-specific protein-like - Arabidopsis thaliana (Mouse-ear cress)	0.265584
cCL1468Contig1	1110	highly similar to H0801D08.18 protein - Oryza sativa (Rice)	0.266012
cCL1880Contig1	822	similar to eugene3.00081538	0.267589
cCL157Contig1	830	similar to Putative auxin-regulated protein - Arabidopsis thaliana (Mouse-ear cress)	0.267753
cCL5780Contig1	849	highly similar to Cell wall invertase - Carica papaya (Papaya)	0.268726
cHS_36-A06-M13R_c	920	highly similar to OSIGBa0142I02-OSIGBa0101B20.17 protein - Oryza sativa (Rice)	0.269018
cAI_21-H06-M13R_c	831	highly similar to Putative RING zinc finger protein - Arabidopsis thaliana (Mouse-ear cress)	0.269561
cAI_28-G07-M13R_c	537		0.271135
c15d_18-B09-M13R_c	614	highly similar to Phosphate-induced (Phi-1) protein, putative - Arabidopsis thaliana (Mouse-ear cress)	0.271687
cCL3712Contig1	752	highly similar to Auxin response factor 10 - Oryza sativa (Rice)	0.271907
cHS_05-H08-M13R_c	804		0.272683
cCL5531Contig1	994	highly similar to Chalcone and stilbene synthases, N-terminal - Medicago truncatula (Barrel medic)	0.272736
cCL887Contig1	1779	highly similar to Glutamine synthetase - Cucumis melo (Muskmelon)	0.27374
cSSH4J18_c	115		0.273822
cCL4352Contig1	696	similar to Photosystem II reaction center W protein, chloroplast precursor - Spinacia oleracea (Spinach)	0.27442
cCL3914Contig1	985	highly similar to Germin-like protein 2 - Vitis vinifera (Grape)	0.274923
cSSH6F8_c	198	similar to Squamosa promoter binding protein-homologue 5 - Antirrhinum majus (Garden snapdragon)	0.275955
cF064_c	607	highly similar to Putative cytosolic factor - Trifolium pratense (Red clover)	0.277254
cCL5469Contig1	946	highly similar to Isoflavone reductase homolog - Lupinus albus (White lupin)	0.277316
cMC309_c	679	similar to Gb|AAD28645.1 - Arabidopsis thaliana (Mouse-ear cress)	0.277363
cA_11-F06-M13R_c	670	similar to WRKY78 - Glycine max (Soybean)	0.278822
cHS_14-F07-M13R_c	888	highly similar to Auxin response factor 10 - Oryza sativa (Rice)	0.278948
cCL606Contig1	1403	highly similar to OSIGBa0142I02-OSIGBa0101B20.17 protein - Oryza sativa (Rice)	0.2791
cA_26-A12-M13R_c	338	highly similar to Peroxidase precursor - Cucumis sativus (Cucumber)	0.27985
cHS_24-B03-M13R_c	281		0.280074
cAI_06-A04-M13R_c	770	highly similar to Putative phosphate transporter 1 - Arabidopsis thaliana (Mouse-ear cress)	0.280908
cPSI_16-C01-M13R_c	693	similar to Os01g0758000 protein - Oryza sativa (japonica cultivar-group)	0.281184
cCL4197Contig1	561		0.281245
cCL5650Contig1	726	highly similar to Arabidopsis thaliana genomic DNA, chromosome 5, P1 clone:MXI10 - Arabidopsis thaliana (Mouse-ear cress)	0.282614
cPS_29-G04-M13R_c	692		0.282895
cCL2172Contig1	577	highly similar to OSIGBa0140J09.11 protein - Oryza sativa (Rice)	0.284983
cHS_25-H01-M13R_c	798	similar to Uncharacterized protein C17orf39 - Homo sapiens (Human)	0.285628
cCL3510Contig1	1330	highly similar to WRKY65 - Glycine max (Soybean)	0.286144
cCL2892Contig1	851	highly similar to Exocellular acid invertase 2 - Beta vulgaris (Sugar beet)	0.288049
cCL1148Contig1	1235	highly similar to Adenosine kinase isoform 1T-like protein - Solanum tuberosum (Potato)	0.288471
cCL4328Contig1	1110	highly similar to Protein phosphatase 2C-like protein - Arabidopsis thaliana (Mouse-ear cress)	0.288818
cCL908Contig1	1367	highly similar to GATA transcription factor 10 - Arabidopsis thaliana (Mouse-ear cress)	0.289523
cCL3238Contig1	826	highly similar to Homeodomain leucine zipper protein HDZ1 - Phaseolus vulgaris (Kidney bean) (French bean)	0.290295
cA_19-B11-M13R_c	825	highly similar to F28K20.16 - Arabidopsis thaliana (Mouse-ear cress)	0.291292
cPS_37-A04-M13R_c	725	similar to Putative glucan endo-1,3-beta-glucosidase 11 precursor (EC 3.2.1.39) ((1->3)-beta-glucan endohydrolase 11) ((1->3)-beta-glucanase 11) - Arabidopsis thaliana (Mouse-ear cress)	0.292366
cMC349_c	711	highly similar to Aquaporin - Ricinus communis (Castor bean)	0.293104
cCL4331Contig1	483	highly similar to MYB transcription factor MYB52 - Glycine max (Soybean)	0.2937
cA_11-B01-M13R_c	855	highly similar to Isomultiflorenol synthase - Luffa cylindrica (Smooth loofah) (Sponge gourd)	0.293831
cA_31-D11-M13R_c	374	similar to Non-intrinsic ABC protein 9 - Arabidopsis thaliana (Mouse-ear cress)	0.294832
cPS_10-F04-M13R_c	239		0.295806
cAI_28-C02-M13R_c	850	highly similar to Leaf senescence protein-like - Oryza sativa (japonica cultivar-group)	0.295838
cCL6222Contig1	785	highly similar to F17O7.4 - Arabidopsis thaliana (Mouse-ear cress)	0.296291
cPS_28-E11-M13R_c	905	highly similar to Dehydratiion responsive element binding protein 1 like protein - Prunus avium (Cherry)	0.297174
c15d_33-E01-M13R_c	679	similar to Myb-like protein RL3 - Antirrhinum majus (Garden snapdragon)	0.297998
cA_28-H07-M13R_c	355		0.298696
cP11.08_c	730	highly similar to Cytochrome P450 71A8 - Mentha piperita (Peppermint)	0.29976
cCL419Contig2	936	highly similar to ATGB2 - Arabidopsis thaliana (Mouse-ear cress)	0.300029
cA_11-C10-M13R_c	397		0.30089
cCL1061Contig1	582	highly similar to Os02g0120600 protein - Oryza sativa (japonica cultivar-group)	0.301001
cCL594Contig2	882	highly similar to Soluble inorganic pyrophosphatase - Papaver rhoeas	0.301062
c15d_07-F08-M13R_c	823	highly similar to Putative cyclophilin type peptidyl-prolyl cis-trans isomerase - Ipomoea batatas (Sweet potato) (Batate)	0.303053
cCI_62-A01-M13R_c	800	highly similar to Receptor kinase, putative - Arabidopsis thaliana (Mouse-ear cress)	0.303069
cCL4494Contig1	1192	similar to At3g09032 - Medicago truncatula (Barrel medic)	0.303597
cP2.32_c	525	highly similar to Germin-like protein 2 - Vitis vinifera (Grape)	0.303676
cCL3927Contig1	731	highly similar to Os03g0329700 protein - Oryza sativa (japonica cultivar-group)	0.30397
cCI_60-B08-M13R_c	727	highly similar to Gtk16 protein - Gerbera hybrida	0.304465
cCL1228Contig1	1669	highly similar to Fasciclin-like arabinogalactan protein 1 precursor - Arabidopsis thaliana (Mouse-ear cress)	0.304816
cCL5209Contig1	606	similar to Hydroxyproline-rich glycoprotein-like - Oryza sativa (japonica cultivar-group)	0.3057
cFR12O3_c	457	similar to Zinc finger, RING-type; SPX, N-terminal - Medicago truncatula (Barrel medic)	0.305838
cCL1128Contig2	650	similar to 4D11_4 - Brassica rapa subsp. pekinensis (Chinese cabbage)	0.306629
c15d_38-C09-M13R_c	122	similar to Glycoside hydrolase, family 17; Virulence factor, pectin lyase fold - Medicago truncatula (Barrel medic)	0.307074
cPS_34-D08-M13R_c	423		0.307327
cCI_52-A03-M13R_c	672	highly similar to Magnesium chelatase subunit - Glycine max (Soybean)	0.307756
cCL693Contig1	1636	highly similar to Trehalose-6-phosphate phosphatase - Arabidopsis thaliana (Mouse-ear cress)	0.308566
cPSI_27-B09-M13R_c	592	highly similar to OSIGBa0140J09.11 protein - Oryza sativa (Rice)	0.308797
cFR12O2_c	631	highly similar to F25A4.30 protein - Arabidopsis thaliana (Mouse-ear cress)	0.308979
cCL1338Contig1	866	highly similar to Blue (Type 1) copper domain - Medicago truncatula (Barrel medic)	0.310421
cCL1338Contig2	800	highly similar to Blue (Type 1) copper domain - Medicago truncatula (Barrel medic)	0.310851
cPSI_22-B04-M13R_c	839	similar to AT4g03420/F9H3_4 - Arabidopsis thaliana (Mouse-ear cress)	0.311059
cA_34-G09-M13R_c	843	highly similar to Unknow protein - Oryza sativa (japonica cultivar-group)	0.313003
cFR12F18_c	445		0.315605
cAI_17-D09-M13R_c	608		0.316551
cHS_37-F02-M13R_c	313		0.317089
c15d_24-A07-M13R_c	577	highly similar to TGF-beta receptor, type I/II extracellular region - Medicago truncatula (Barrel medic)	0.317783
cFR15N12_c	698	highly similar to Emb|CAB10440.1 - Arabidopsis thaliana (Mouse-ear cress)	0.318351
cCL4044Contig1	824	highly similar to Calmodulin-like protein - Arabidopsis thaliana (Mouse-ear cress)	0.318691
cA_27-C04-M13R_c	781		0.31965
cCL3204Contig1	939	highly similar to Lipase, active site - Medicago truncatula (Barrel medic)	0.319681
cCL5498Contig1	1201	highly similar to Fasciclin-like arabinogalactan protein 8 precursor - Arabidopsis thaliana (Mouse-ear cress)	0.321007
cCI_33-G07-M13R_c	746	similar to Os08g0451200 protein - Oryza sativa (japonica cultivar-group)	0.321907
cPS_32-A06-M13R_c	854	similar to F14I3.13 protein - Arabidopsis thaliana (Mouse-ear cress)	0.323349
cCL2231Contig2	964	similar to eugene3.00060770	0.325147
cCL5008Contig1	843	highly similar to Fatty acid hydroxylase, putative - Medicago truncatula (Barrel medic)	0.325438
cCL5968Contig1	599	highly similar to Dynein light chain, putative - Arabidopsis thaliana (Mouse-ear cress)	0.326091
cCL4059Contig1	807	highly similar to F2D10.35 - Arabidopsis thaliana (Mouse-ear cress)	0.326858
cCL5143Contig1	714	similar to estExt_Genewise1_v1.C_LG_II0574	0.32727
cCL5865Contig1	486	similar to Leucine zipper, homeobox-associated; Homeodomain-related - Medicago truncatula (Barrel medic)	0.329317
cCL1260Contig1	1625	highly similar to Glutamine-fructose-6-phosphate transaminase 2 - Arabidopsis thaliana (Mouse-ear cress)	0.329875
cF030_c	637	highly similar to Aquaporin TIP1.1 - Arabidopsis thaliana (Mouse-ear cress)	0.330218
cAI_03-F02-M13R_c	665		0.330901
cCL4582Contig1	791	similar to Inhibitor of apoptosis-like protein - Arabidopsis thaliana (Mouse-ear cress)	0.331833
cCI_33-H11-M13R_c	520	highly similar to Indole-3-acetic acid-amido synthetase GH3.5 - Arabidopsis thaliana (Mouse-ear cress)	0.332482
cCL281Contig1	772	highly similar to AT5g64130/MHJ24_11 - Arabidopsis thaliana (Mouse-ear cress)	0.332514
cHS_04-A03-M13R_c	499	similar to Putative myosin heavy chain - Dendrobium grex Madame Thong-In	0.333061
cCL5134Contig1	830	highly similar to Beta-1,3-glucanase - Camellia sinensis (Tea)	0.333089
cCL1804Contig1	1050	highly similar to Ras-related protein Rab11C - Lotus japonicus	0.333577
cCL2559Contig1	1558	highly similar to Phosphatidylglycerol specific phospholipase C - Arabidopsis thaliana (Mouse-ear cress)	0.333963
cAI_34-H04-M13R_c	546		0.33426
cCL2231Contig1	958	similar to eugene3.00060770	0.33566
cCL2253Contig1	1264	similar to Mitochondrion protein, putative - Cryptococcus neoformans (Filobasidiella neoformans)	0.336027
cPSI_07-E03-M13R_c	140		0.337423
cCL1567Contig1	1073	highly similar to Putative Avr9 elicitor response protein - Oryza sativa (japonica cultivar-group)	0.33777
cCL5584Contig1	875	highly similar to At1g01225 - Arabidopsis thaliana (Mouse-ear cress)	0.337787
cCL3380Contig1	1218	highly similar to Highly similar to avr9 - Arabidopsis thaliana (Mouse-ear cress)	0.338248
cCL3296Contig1	876	highly similar to Putative mature anther-specific protein LAT61 - Oryza sativa (japonica cultivar-group)	0.339067
cHS_28-H10-M13R_c	566	similar to 4D11_4 - Brassica rapa subsp. pekinensis (Chinese cabbage)	0.341373
cAI_32-C04-M13R_c	871	highly similar to Dehydratiion responsive element binding protein 1 like protein - Prunus avium (Cherry)	0.341631
cHS_02-C02-M13R_c	795	highly similar to Monocopper oxidase-like protein SKS1 precursor - Arabidopsis thaliana (Mouse-ear cress)	0.342746
cCL5860Contig1	837	highly similar to Nucleoside diphosphate kinase IV, chloroplast/mitochondrial precursor - Arabidopsis thaliana (Mouse-ear cress)	0.343638
cCI_17-H08-M13R_c	769	highly similar to Putative cation diffusion facilitator 9 - Oryza sativa (japonica cultivar-group)	0.344914
cPS_11-H06-M13R_c	701		0.345252
cCL1016Contig1	856	highly similar to Putative calmodulin-related protein - Medicago sativa (Alfalfa)	0.346632
cCL5817Contig1	1242	highly similar to L-lactate dehydrogenase - Solanum lycopersicum (Tomato) (Lycopersicon esculentum)	0.347317
cCL1143Contig1	1025		0.347441
c15d_31-E07-M13R_c	614	highly similar to Putative Pop3 protein - Arabidopsis thaliana (Mouse-ear cress)	0.348101
cCL1552Contig1	1030	highly similar to Similar to senescence-associated protein - Arabidopsis thaliana (Mouse-ear cress)	0.348398
cCL4047Contig1	1030	highly similar to Protein At1g68920 - Arabidopsis thaliana (Mouse-ear cress)	0.349669
cCI_17-D10-M13R_c	894	highly similar to Os01g0585300 protein - Oryza sativa (japonica cultivar-group)	0.349958
cCL1433Contig1	1052	highly similar to Putative calmodulin-like protein - Arabidopsis thaliana (Mouse-ear cress)	0.350141
cCL3023Contig1	1417	highly similar to Ferredoxin--nitrite reductase, chloroplast precursor - Betula verrucosa (White birch) (Betula pendula)	0.350185
cCL2133Contig1	928	highly similar to Proline-rich protein - Glycine max (Soybean)	0.352322
cCL4239Contig1	596	similar to Gb|AAD24370.1 - Arabidopsis thaliana (Mouse-ear cress)	0.352644
cCL1449Contig1	1080	highly similar to Phosphate-induced (Phi-1) protein, putative - Arabidopsis thaliana (Mouse-ear cress)	0.352782
cCL3774Contig1	885	highly similar to Phenylalanine ammonia-lyase - Camellia sinensis (Tea)	0.353407
cHS_35-C03-M13R_c	669	similar to Unknow protein - Oryza sativa (japonica cultivar-group)	0.353547
cHS_17-B02-M13R_c	452	similar to | Symbol: None | chalcone-flavanone isomerase family protein, contains very low similarity to chalcone-flavonone isomerase (chalcone isomerase), GI:1705761 from Vitis vinifera; contains Pfam profile PF02431: Chalcone-flavanone isomerase | chr5:	0.353749
cAI_35-A07-M13R_c	923		0.354144
cHS_04-E05-M13R_c	871	highly similar to Arabidopsis thaliana genomic DNA, chromosome 5, TAC clone:K15C23 - Arabidopsis thaliana (Mouse-ear cress)	0.354405
cPS_31-A09-M13R_c	542	similar to MLP-like protein 28 - Arabidopsis thaliana (Mouse-ear cress)	0.35637
cCL2880Contig1	1398	highly similar to Cytochrome P450 monooxygenase CYP97C10 - Glycine max (Soybean)	0.356927
cHS_13-C06-M13R_c	652	highly similar to Serine carboxypeptidase - Prunus mume (Japanese flowering apricot)	0.357647
cHS_04-C07-M13R_c	637	highly similar to gw1.XIV.133.1	0.359109
cCL1128Contig1	808	similar to 4D11_4 - Brassica rapa subsp. pekinensis (Chinese cabbage)	0.362357
cCL5226Contig1	552	highly similar to Lipolytic enzyme, G-D-S-L - Medicago truncatula (Barrel medic)	0.362885
cCI_27-G10-M13R_c	865	highly similar to Triose phosphate/phosphate translocator - Mesembryanthemum crystallinum (Common ice plant)	0.363644
cCL3614Contig1	848	highly similar to Putative cytochrome c oxidoreductase - Arabidopsis thaliana (Mouse-ear cress)	0.363766
cCI_69-G03-M13R_c	667		0.36516
cCL2470Contig1	980	similar to Emb|CAB89309.1 - Arabidopsis thaliana (Mouse-ear cress)	0.365458
cHS_07-B11-M13R_c	804		0.365582
cCL5377Contig1	727	highly similar to Pollen specific protein SF21 - Arabidopsis thaliana (Mouse-ear cress)	0.367589
cCL4944Contig1	731	highly similar to fgenesh4_pg.C_LG_IV000578	0.369162
cCL5499Contig1	808	highly similar to T2E6.19 - Arabidopsis thaliana (Mouse-ear cress)	0.369622
cHS_17-B05-M13R_c	553	similar to Receptor-like protein kinase 1 - Glycine max (Soybean)	0.373006
cP3.48_c	709	highly similar to Sodium/dicarboxylic cotransporter, putative - Brassica oleracea (Wild cabbage)	0.376174
cHS_32-F03-M13R_c	667	highly similar to 30S ribosomal protein S17, chloroplast precursor - Arabidopsis thaliana (Mouse-ear cress)	0.376846
cCL409Contig1	740	highly similar to Rapid alkalinization factor 1 - Populus trichocarpa x Populus deltoides	0.378576
c46d_39-F06-M13R_c	730	similar to Os05g0593200 protein - Oryza sativa (japonica cultivar-group)	0.381051
cA_07-H10-M13R_c	536		0.381469
cHS_23-D10-M13R_c	882	highly similar to Auxin transporter-like protein 2 - Medicago truncatula (Barrel medic)	0.382195
cHS_37-H07-M13R_c	285		0.389415
cCL2702Contig1	1887	highly similar to F12M16.20 - Arabidopsis thaliana (Mouse-ear cress)	0.392995
cCL409Contig3	730	highly similar to Rapid alkalinization factor 1 - Populus trichocarpa x Populus deltoides	0.395325
cCL4396Contig1	1238	highly similar to Putative pectinesterase - Arabidopsis thaliana (Mouse-ear cress)	0.395428
cCL1636Contig1	127		0.396522
cPS_12-G06-M13R_c	439	similar to Zinc-binding dehydrogenase - Striga asiatica	0.396714
cCI_24-C07-M13R_c	377	similar to 50S ribosomal protein L12, chloroplast precursor - Spinacia oleracea (Spinach)	0.397281
cCL770Contig1	819	highly similar to Calcineurin B-like protein - Ammopiptanthus mongolicus	0.398457
cA_28-H10-M13R_c	697	highly similar to Potassium transporter 11 - Arabidopsis thaliana (Mouse-ear cress)	0.398463
cCL1567Contig2	1444	highly similar to At1g77810 - Arabidopsis thaliana (Mouse-ear cress)	0.399636
cCL3227Contig1	717	highly similar to Phosphoethanolamine N-methyltransferase - Spinacia oleracea (Spinach)	0.403139
cCL5993Contig1	942	highly similar to Receptor-like kinase RHG4 - Glycine max (Soybean)	0.404894
cCL409Contig2	731	highly similar to Rapid alkalinization factor 1 - Populus trichocarpa x Populus deltoides	0.407002
cCL1155Contig1	1464	highly similar to BES1/BZR1 homolog protein 2 - Arabidopsis thaliana (Mouse-ear cress)	0.408519
cCL13Contig2	482		0.410964
cCI_47-H03-M13R_c	785	highly similar to MutT domain protein-like - Oryza sativa (japonica cultivar-group)	0.414709
cCL1868Contig1	907	highly similar to HAD-superfamily hydrolase subfamily IA, variant 3; Epoxide hydrolase N-terminal domain-like phosphatase - Medicago truncatula (Barrel medic)	0.42552
cCL4141Contig1	943	similar to Disease resistance gene - Pinus sylvestris (Scots pine)	0.427076
cAI_23-B09-M13R_c	703	highly similar to SPF1 protein - Ipomoea batatas (Sweet potato) (Batate)	0.431463
cCI_27-C02-M13R_c	703	highly similar to Serine carboxypeptidase II-like - Arabidopsis thaliana (Mouse-ear cress)	0.431684
cP3.71_c	721	highly similar to Leucine-rich repeat family protein - Solanum lycopersicum (Tomato) (Lycopersicon esculentum)	0.432161
cHS_16-C02-M13R_c	708	similar to Proline-rich protein - Capsicum annuum (Bell pepper)	0.435582
cCL648Contig1	888	similar to Emb|CAB72159.1 - Arabidopsis thaliana (Mouse-ear cress)	0.435778
cCL275Contig1	720	similar to Heat shock protein - like - Arabidopsis thaliana (Mouse-ear cress)	0.44639
c15d_24-B12-M13R_c	622	highly similar to Kinesin-like protein - Arabidopsis thaliana (Mouse-ear cress)	0.453348
cCI_62-E09-M13R_c	469		0.459969
cCL4173Contig1	1161	highly similar to Receptor protein kinase-like protein - Capsicum annuum (Bell pepper)	0.488533
cCL2045Contig1	1009	highly similar to Gb|AAF09073.1 - Arabidopsis thaliana (Mouse-ear cress)	0.492869
cHS_16-B01-M13R_c	732	highly similar to F23A5.4 protein - Arabidopsis thaliana (Mouse-ear cress)	0.501875
cCI_63-H02-M13R_c	904	highly similar to At2g25300 - Arabidopsis thaliana (Mouse-ear cress)	0.509774
cCL94Contig2	830	highly similar to Early nodulin ENOD18 - Vicia faba (Broad bean)	0.526446
c46d_06-D03-M13R_c	301		2.15408
cCL1751Contig1	1178	highly similar to Leucine Rich Repeat, putative - Medicago truncatula (Barrel medic)	2.17045
c46d_28-E08-M13R_c	607	highly similar to Ferredoxin-thioredoxin reductase catalytic chain, chloroplast precursor - Glycine max (Soybean)	2.18045
c46d_33-G04-M13R_c	597		2.212
cCL1988Contig1	1032	highly similar to Putative phospholipid hydroperoxide glutathione peroxidase - Cicer arietinum (Chickpea) (Garbanzo)	2.21761
cCL2227Contig1	1255	highly similar to Dof zinc finger protein DOF4.6 - Arabidopsis thaliana (Mouse-ear cress)	2.24595
cCL1668Contig1	968	highly similar to Os06g0724400 protein - Oryza sativa (japonica cultivar-group)	2.31652
cCI_49-B09-M13R_c	710		2.3299
cFR14B18_c	573	highly similar to Pyrrolidone carboxyl peptidase-like protein - Oryza sativa (japonica cultivar-group)	2.34366
c46d_01-C01-M13R_c	842	similar to F2J10.9 protein - Arabidopsis thaliana (Mouse-ear cress)	2.34402
cFR10K22_c	487		2.39205
cCL2781Contig1	587	similar to SWIb domain-containing protein - Solanum chacoense (Chaco potato)	2.42316
cFR18C14_c	572	highly similar to F28L1.7 protein - Arabidopsis thaliana (Mouse-ear cress)	2.43427
cCI_32-F12-M13R_c	658	highly similar to Peptidyl-prolyl cis-trans isomerase - Arabidopsis thaliana (Mouse-ear cress)	2.43882
c46d_35-C09-M13R_c	771		2.52508
cAI_16-D07-M13R_c	398		2.52611
cCL88Contig1	806	highly similar to Arabidopsis thaliana genomic DNA, chromosome 5, TAC clone:K21L13 - Arabidopsis thaliana (Mouse-ear cress)	2.53748
cCL4570Contig1	1330		2.54774
cCL500Contig1	826	similar to Seed specific protein Bn15D1B - Brassica napus (Rape)	2.58422
cAI_08-A08-M13R_c	845	highly similar to Polygalacturonase inhibitor-like protein - Arabidopsis thaliana (Mouse-ear cress)	2.61217
cHS_12-D11-M13R_c	434	highly similar to Preprotein translocase secY subunit, chloroplast precursor - Arabidopsis thaliana (Mouse-ear cress)	2.7026
cPS_26-G01-M13R_c	459	similar to H0714H04.8 protein - Oryza sativa (Rice)	2.72256
cPSI_39-A06-M13R_c	709		2.72636
cAI_25-A09-M13R_c	779	highly similar to Phosphoenolpyruvate carboxylase kinase 4 - Glycine max (Soybean)	2.74324
cPS_21-G06-M13R_c	770	highly similar to Transcription factor DREB1A, putative; 22554-23300 - Arabidopsis thaliana (Mouse-ear cress)	2.74986
cPSI_35-E10-M13R_c	793	similar to F28K20.16 - Arabidopsis thaliana (Mouse-ear cress)	2.75672
cCI_52-D10-M13R_c	843	highly similar to F21B7.1 - Arabidopsis thaliana (Mouse-ear cress)	2.7622
c46d_27-G11-M13R_c	708		2.76412
cCL3772Contig1	1155	highly similar to At3g01170 - Arabidopsis thaliana (Mouse-ear cress)	2.79189
cCL2763Contig1	699	similar to LGC1, related - Medicago truncatula (Barrel medic)	2.81113
c46d_18-D11-M13R_c	653	highly similar to Chloroplast Phyllo - Arabidopsis thaliana (Mouse-ear cress)	2.81204
c15d_04-E04-M13R_c	790	similar to putative carboxy-terminal proteinase D1-like protein - Oryza sativa (japonica cultivar-group)	2.83121
cCL4584Contig1	1196	highly similar to Dual specificity protein phosphatase - Medicago truncatula (Barrel medic)	2.86073
cA_37-D01-M13R_c	829	highly similar to Arabidopsis thaliana genomic DNA, chromosome 5, P1 clone:MAC12 - Arabidopsis thaliana (Mouse-ear cress)	2.87469
c15d_32-F08-M13R_c	848	similar to Protein N-terminal asparagine amidohydrolase protein-like - Oryza sativa (japonica cultivar-group)	2.87674
cCL5950Contig1	727	similar to 4Fe-4S ferredoxin, iron-sulfur binding - Medicago truncatula (Barrel medic)	2.89107
c46d_23-H03-M13R_c	488	similar to fgenesh4_pg.C_scaffold_17991000001	2.90851
cPSI_36-A10-M13R_c	918	highly similar to Protein kinase - Medicago truncatula (Barrel medic)	2.90942
cHS_13-D09-M13R_c	591	highly similar to Os06g0699200 protein - Oryza sativa (japonica cultivar-group)	2.9241
cCL4931Contig1	1274	highly similar to AP2-domain DNA-binding protein - Catharanthus roseus (Rosy periwinkle) (Madagascar periwinkle)	2.94233
cCL4958Contig1	805	highly similar to eugene3.00020547	2.94622
cA_09-D12-M13R_c	763	highly similar to Glycosyltransferase - Medicago truncatula (Barrel medic)	2.95876
cHS_12-A01-M13R_c	697		2.97712
c46d_33-H08-M13R_c	670	highly similar to 4-coumarate-CoA ligase-like protein - Arabidopsis thaliana (Mouse-ear cress)	2.99005
cPSI_31-B03-M13R_c	735	similar to fgenesh4_pg.C_LG_VI001509	3.00303
cCI_11-A03-M13R_c	460		3.0103
c15d_09-D10-M13R_c	769		3.01174
cCL4903Contig1	934	highly similar to F22G5.28 - Arabidopsis thaliana (Mouse-ear cress)	3.0268
cCL3961Contig1	1160	highly similar to ACS-like protein - Gossypium hirsutum (Upland cotton)	3.03058
cCL5287Contig1	812		3.04207
cHS_07-E10-M13R_c	790	highly similar to Putative dihydroflavonal-4-reductase - Oryza sativa (Rice)	3.04984
cHS_16-G08-M13R_c	765	highly similar to BZIP transcription factor, bZIP_1 - Medicago truncatula (Barrel medic)	3.09121
cCL2679Contig1	723	highly similar to Inositol-3-phosphate synthase - Nicotiana paniculata	3.11252
cCL727Contig1	1019	highly similar to Protein At1g02880 - Arabidopsis thaliana (Mouse-ear cress)	3.14822
cCL1254Contig1	871	highly similar to Protein kinase-like - Oryza sativa (japonica cultivar-group)	3.17586
cCL3987Contig1	926	highly similar to Putative RING zinc finger ankyrin protein - Arabidopsis thaliana (Mouse-ear cress)	3.17675
c46d_22-E08-M13R_c	504		3.20498
cA_17-D01-M13R_c	833		3.21537
cCL5963Contig1	786	highly similar to Zinc finger, RING-type; RINGv - Medicago truncatula (Barrel medic)	3.22765
c46d_36-G11-M13R_c	840	highly similar to Anthocyanidin-3-glucoside rhamnosyltransferase-like - Arabidopsis thaliana (Mouse-ear cress)	3.26095
cFR16D19_c	628		3.26171
cCI_12-G10-M13R_c	301	similar to estExt_fgenesh4_pg.C_LG_XVIII0872	3.26294
cAI_22-C10-M13R_c	865	similar to Os05g0566600 protein - Oryza sativa (japonica cultivar-group)	3.2704
cPSI_22-B03-M13R_c	874		3.30692
cPS_08-D08-M13R_c	845	highly similar to Putative glycosyl hydrolase family 17 protein - Medicago truncatula (Barrel medic)	3.32776
c46d_06-H05-M13R_c	287	similar to similar to UP|Q9FN49_ARATH (Q9FN49) Acetyl-CoA synthetase-like protein, partial (6%)	3.34298
cCL1551Contig1	1519	highly similar to Wsus - Citrullus lanatus (Watermelon) (Citrullus vulgaris)	3.34392
cCL6187Contig1	786	highly similar to Ser/Thr protein kinase - Lotus japonicus	3.37703
cCL4265Contig1	506	similar to eugene3.00700015	3.42474
cCL2376Contig1	783		3.43222
cCL5900Contig1	850		3.47382
cCL4092Contig1	669		3.49155
cFR14B13_c	636	highly similar to Os10g0443000 protein - Oryza sativa (japonica cultivar-group)	3.52629
cHS_22-F06-M13R_c	823	highly similar to Epoxide hydrolase - Glycine max (Soybean)	3.54046
c46d_29-C11-M13R_c	411		3.56364
cCL3576Contig1	912	highly similar to Glutathione S-transferase - Pisum sativum (Garden pea)	3.65655
cA_25-A06-M13R_c	886	highly similar to F20P5.11 protein - Arabidopsis thaliana (Mouse-ear cress)	3.70415
c46d_02-H12-M13R_c	496	similar to Non-intrinsic ABC protein 9 - Arabidopsis thaliana (Mouse-ear cress)	3.71689
cPSI_39-H08-M13R_c	801	highly similar to 1-aminocyclopropane-1-carboxylate synthase - Cucumis melo (Muskmelon)	3.73142
cA_14-B02-M13R_c	575		3.73614
cFR18B2_c	610	highly similar to F21M12.30 protein - Arabidopsis thaliana (Mouse-ear cress)	3.75872
cSSH1B8_c	235		3.77395
c46d_37-D12-M13R_c	697		3.81822
cCL2220Contig1	768	highly similar to Protein At1g71691 - Arabidopsis thaliana (Mouse-ear cress)	3.83516
cAI_06-D04-M13R_c	404		3.90304
cPS_03-B11-M13R_c	396		3.92232
cCL5Contig1	1387	highly similar to 2OG-Fe(II) oxygenase - Medicago truncatula (Barrel medic)	3.9435
c46d_15-C12-M13R_c	752	highly similar to Protein kinase; Curculin-like (Mannose-binding) lectin; Apple- like - Medicago truncatula (Barrel medic)	3.97346
c15d_11-F05-M13R_c	650	similar to Os08g0428100 protein - Oryza sativa (japonica cultivar-group)	4.0506
cFR16B5_c	420	similar to F11F12.22 protein - Arabidopsis thaliana (Mouse-ear cress)	4.10865
c46d_01-D11-M13R_c	866	highly similar to Nodulin-like protein - Poncirus trifoliata (Hardy orange)	4.11911
cCL6056Contig1	672	highly similar to Bax inhibitor - Solanum lycopersicum (Tomato) (Lycopersicon esculentum)	4.13186
cSSH1G15_c	110	similar to Heat shock 70 (HSP70) protein, transcripts identified by EST - Cryptosporidium parvum	4.1472
cA_06-B07-M13R_c	865	highly similar to fgenesh4_pg.C_LG_X001240	4.20114
c46d_36-H06-M13R_c	856		4.24518
cCL931Contig1	1056	highly similar to Ripening-related protein-like; hydrolase-like - Arabidopsis thaliana (Mouse-ear cress)	4.2464
cCL5972Contig1	602	similar to | Symbol: None | leucine-rich repeat protein, putative, similar to leucine rich repeat protein (LRP) GI:1619300 from (Lycopersicon esculentum); contains leucine rich-repeat (LRR) domains Pfam:PF00560, INTERPRO:IPR001611 | chr5:7164614-7167257 F	4.2583
cFR16B3_c	553	highly similar to Homogentisate phytylprenyltransferase - Medicago sativa (Alfalfa)	4.32414
cFR16F20_c	360	highly similar to Plasma membrane H+-ATPase - Sesbania rostrata	4.38125
cCL1514Contig1	874	highly similar to Arabidopsis thaliana genomic DNA, chromosome 5, TAC clone:K18I23 - Arabidopsis thaliana (Mouse-ear cress)	4.41483
c46d_38-A08-M13R_c	804	highly similar to Adenine phosphoribosyltransferase (EC 2.4.2.7)-like protein - Arabidopsis thaliana (Mouse-ear cress)	4.45024
cAI_32-F12-M13R_c	842	highly similar to AT3g15460/MJK13_12 - Arabidopsis thaliana (Mouse-ear cress)	4.4963
cCL4Contig6	526	similar to Metallothionein-like protein type 3 - Malus domestica (Apple) (Malus sylvestris)	4.51574
cFR15K19_c	570	similar to Putative peptide transporter; 37139-33250 - Arabidopsis thaliana (Mouse-ear cress)	4.58781
cCL5571Contig1	777	highly similar to Cytochrome P450 - Ammi majus	4.62592
cCL1346Contig1	659	highly similar to E-class P450, group I - Medicago truncatula (Barrel medic)	4.6294
cCL1434Contig1	1403	highly similar to BZIP transcription factor bZIP73A - Glycine max (Soybean)	4.66069
cCL4Contig4	526	similar to Metallothionein-like protein type 3 - Malus domestica (Apple) (Malus sylvestris)	4.72007
c46d_40-C10-M13R_c	548	similar to Putative carnitine/acylcarnitine translocase - Arabidopsis thaliana (Mouse-ear cress)	4.724
cCL2873Contig1	775		4.74375
c46d_22-E09-M13R_c	505	highly similar to O-methyltransferase, family 2 - Medicago truncatula (Barrel medic)	4.79561
c46d_10-F05-M13R_c	864	highly similar to CBL-interacting protein kinase CIPK25 - Arabidopsis thaliana (Mouse-ear cress)	4.8349
cCL10Contig1	1129	highly similar to Aluminum-induced protein - Codonopsis lanceolata	4.95374
cCL1Contig6	970	highly similar to Steroid 5alpha-reductase-like protein - Arabidopsis thaliana (Mouse-ear cress)	4.97987
cCI_27-A06-M13R_c	562		5.00861
cCL4612Contig1	357		5.0313
cCL5810Contig1	844		5.16303
c46d_27-H03-M13R_c	697	highly similar to Phytol kinase 1, chloroplast precursor - Arabidopsis thaliana (Mouse-ear cress)	5.18451
cCL212Contig1	1549	highly similar to NAM-like protein - Prunus persica (Peach)	5.22158
cCL6254Contig1	858	highly similar to eugene3.00410074	5.35293
c46d_08-E09-M13R_c	504		5.43975
cCL1941Contig1	844	highly similar to Transcription factor MYB48 - Arabidopsis thaliana (Mouse-ear cress)	5.44851
cPSI_25-D10-M13R_c	609	similar to | Symbol: None | similar to nitrate-responsive NOI protein, putative [Arabidopsis thaliana] (TAIR:At5g63270.1); similar to nitrate-induced NOI protein [Zea mays] (GB:AAC03022.1); contains InterPro domain Nitrate-induced NOI (InterPro:IPR008700)	5.46414
c46d_28-B08-M13R_c	524		5.46533
cCL5073Contig1	826	similar to Auxin response factor 17 - Arabidopsis thaliana (Mouse-ear cress)	5.47442
cCL529Contig1	893	highly similar to Glutathione S-transferase - Cucurbita maxima (Pumpkin) (Winter squash)	5.51044
cPS_07-E10-M13R_c	682	highly similar to HMG-I and HMG-Y, DNA-binding; cAMP response element binding (CREB) protein - Medicago truncatula (Barrel medic)	5.52574
cCL1720Contig1	1580	highly similar to AT3g15350/K7L4_15 - Arabidopsis thaliana (Mouse-ear cress)	5.52815
cCL1Contig1	822		5.53423
cCI_30-E11-M13R_c	124		5.54401
c46d_07-B01-M13R_c	338	highly similar to Glucosyltransferase-14 - Phaseolus angularis (Adzuki bean) (Vigna angularis)	5.56607
cCI_28-B03-M13R_c	462		5.58159
c46d_25-B08-M13R_c	443		5.59182
cCL3089Contig1	1125	highly similar to Vacuolar sorting receptor 7 precursor - Arabidopsis thaliana (Mouse-ear cress)	5.63784
cSSH6H11_c	360	highly similar to antiporter/ drug transporter - Arabidopsis thaliana	5.66506
cCL1289Contig1	1246	highly similar to Bifunctional lysine-ketoglutarate reductase/saccharopine dehydrogenase - Gossypium hirsutum (Upland cotton)	5.67878
cCL4564Contig1	828	highly similar to eugene3.00080514	5.74057
cCL1817Contig1	891	highly similar to At5g49900 - Oryza sativa (japonica cultivar-group)	5.7589
cCL2630Contig1	1346	highly similar to Polygalacturonase precursor - Cucumis melo (Muskmelon)	5.8454
cCL4949Contig1	430		5.91972
cCL4023Contig1	521		5.93848
cPSI_32-E10-M13R_c	835	highly similar to Inositol 1, 3, 4-trisphosphate 56-kinase - Medicago truncatula (Barrel medic)	5.95891
cCL6264Contig1	583	similar to Putative lateral organ boundaries (LOB) domain protein - Oryza sativa (japonica cultivar-group)	6.00658
cFR15F9_c	501	highly similar to Leucine zipper, homeobox-associated; Homeodomain-related - Medicago truncatula (Barrel medic)	6.02395
cCL3440Contig1	846		6.09959
cFR17F15_c	378	highly similar to OSIGBa0139P06.2 protein - Oryza sativa (Rice)	6.18606
cCL2685Contig1	1206	similar to Protein At3g61870 - Arabidopsis thaliana (Mouse-ear cress)	6.19584
c46d_15-E06-M13R_c	974		6.20508
cPSI_05-C05-M13R_c	440		6.24331
cCL3206Contig1	852	similar to Timing of CAB expression 1-like protein - Brassica rapa subsp. pekinensis (Chinese cabbage)	6.25745
cCL4496Contig1	1155	highly similar to F23N19.19 - Arabidopsis thaliana (Mouse-ear cress)	6.36909
cCL4175Contig1	754	highly similar to Cytochrome P450 71A1 - Persea americana (Avocado)	6.37208
cPS_17-E09-M13R_c	657		6.4832
c46d_39-D04-M13R_c	604		6.52909
cSSH1B3_c	123	similar to Seed maturation protein PM40 - Glycine max (Soybean)	6.54056
cCL2337Contig1	819	highly similar to Aminotransferase 1 - Cucumis melo (Muskmelon)	6.68778
cCL1298Contig1	648		6.92278
c46d_21-G10-M13R_c	312		6.9283
cFR15C12_c	372	highly similar to Bifunctional lysine-ketoglutarate reductase/saccharopine dehydrogenase - Gossypium hirsutum (Upland cotton)	6.95364
cFR15I24_c	425	highly similar to Homocysteine S-methyltransferase - Medicago sativa (Alfalfa)	7.17339
cCL449Contig1	743	highly similar to Deoxyhypusine synthase - Crotalaria scassellatii	7.23996
cCL4320Contig1	860	highly similar to Lysophospholipase-like protein - Arabidopsis thaliana (Mouse-ear cress)	7.27103
cCL2234Contig1	1104	highly similar to Senescence-inducible chloroplast stay-green protein 1 - Solanum lycopersicum (Tomato) (Lycopersicon esculentum)	7.31409
c46d_29-C10-M13R_c	476	similar to F28K19.24 - Arabidopsis thaliana (Mouse-ear cress)	7.40685
cAI_14-G05-M13R_c	794	similar to Major latex-like protein 1 - Plantago major (Common plantain)	7.42259
cCL2973Contig1	683	similar to Gb|AAF17687.1 - Arabidopsis thaliana (Mouse-ear cress)	7.47114
c46d_14-C03-M13R_c	595	highly similar to Polygalacturonase precursor - Cucumis melo (Muskmelon)	7.62095
cCI_14-F04-M13R_c	206		7.79901
c46d_26-E04-M13R_c	512		7.83855
cCI_48-H04-M13R_c	681	highly similar to Putative beta-glycosidase - Glycine max (Soybean)	7.87728
cCL6247Contig1	782	highly similar to WRKY transcription factor-b - Capsicum annuum (Bell pepper)	7.8895
cCL1448Contig1	987	highly similar to CYP71A10 - Glycine max (Soybean)	7.89801
cCL4868Contig1	582		7.96113
cCL1106Contig1	694		8.06322
c46d_11-A04-M13R_c	435	similar to estExt_Genewise1_v1.C_LG_XI2954	8.13786
cCL2545Contig1	333		8.16856
cCL4150Contig1	1187	highly similar to Isomultiflorenol synthase - Luffa cylindrica (Smooth loofah) (Sponge gourd)	8.22745
cPSI_25-A01-M13R_c	812	highly similar to At2g18730/MSF3.11 - Arabidopsis thaliana (Mouse-ear cress)	8.557
cPSI_15-E08-M13R_c	850	highly similar to Putative queuine tRNA-ribosyltransferase - Oryza sativa (japonica cultivar-group)	8.85571
cCL3217Contig1	806	highly similar to Carbonic anhydrase - Solanum lycopersicum (Tomato) (Lycopersicon esculentum)	8.91472
cFR15N2_c	655	highly similar to Cysteine proteinase RD19a precursor - Arabidopsis thaliana (Mouse-ear cress)	8.92117
cSSH1A20_c	292	highly similar to Putative CLB1 protein - Oryza sativa (japonica cultivar-group)	9.02014
cCI_34-F08-M13R_c	394		9.0246
c46d_15-G09-M13R_c	720		9.19094
c46d_15-C09-M13R_c	841		9.20375
c46d_14-A05-M13R_c	752		9.23431
cSSH9B7_c	208	similar to AT4g10060/T5L19_190 - Arabidopsis thaliana (Mouse-ear cress)	9.24361
c46d_26-H11-M13R_c	597	highly similar to Arabidopsis thaliana genomic DNA, chromosome 5, P1 clone:MNA5 - Arabidopsis thaliana (Mouse-ear cress)	9.35107
c46d_20-D12-M13R_c	377		9.53071
cCL4767Contig1	574		9.71983
cCL1654Contig1	730	highly similar to Arabidopsis thaliana genomic DNA, chromosome 5, TAC clone:K9P8 - Arabidopsis thaliana (Mouse-ear cress)	9.84322
cCL4148Contig1	662	highly similar to Cytochrome P450 71A1 - Persea americana (Avocado)	9.91112
cCL4140Contig1	591		9.96582
cFR18F12_c	450		10.6364
cPS_38-E06-M13R_c	879	highly similar to WRKY6 - Nicotiana attenuata	10.8369
cCL3896Contig1	325		11.4652
c46d_38-C01-M13R_c	516		11.5157
c46d_34-C03-M13R_c	694	highly similar to Invertase - Cichorium intybus (Chicory)	12.203
cFR18J16_c	578	highly similar to Homocysteine S-methyltransferase 3 - Arabidopsis thaliana (Mouse-ear cress)	12.3471
cCL3382Contig1	838	highly similar to F22O13.15 - Arabidopsis thaliana (Mouse-ear cress)	13.0074
cCL70Contig2	862	highly similar to Alcohol acetyltransferase - Cucumis melo (Muskmelon)	13.222
cCI_27-C07-M13R_c	191		13.4231
cFR16H11_c	227		13.6434
c46d_06-C09-M13R_c	556	highly similar to Benzothiadiazole-induced somatic embryogenesis receptor kinase 1 - Oryza sativa (indica cultivar-group)	13.6577
c46d_38-E02-M13R_c	692		13.9026
cSSH1A22_c	218		14.1891
cSSH4A8_c	208	highly similar to Alcohol acetyltransferase - Cucumis melo (Muskmelon)	14.2962
cCL572Contig1	898	highly similar to Globulin-like protein - Cucumis melo (Muskmelon)	14.9017
cCI_21-G03-M13R_c	314		16.174
cCL330Contig1	1050	highly similar to Glutathione S-transferase - Cucurbita maxima (Pumpkin) (Winter squash)	16.7022
c46d_13-F01-M13R_c	415	highly similar to Cytochrome P450 88A1 - Zea mays (Maize)	17.5288
cCI_35-B12-M13R_c	376		17.5447
cCL308Contig1	960	highly similar to F14N23.19 - Arabidopsis thaliana (Mouse-ear cress)	17.6862
c46d_17-E09-M13R_c	728	highly similar to Beta-amyrin synthase - Euphorbia tirucalli (Pencil tree)	20.0807
cCL6140Contig1	562		20.1495
c46d_35-A08-M13R_c	311		20.2646
cCL5046Contig1	628	highly similar to Gibberellin 7-oxidase - Cucurbita maxima (Pumpkin) (Winter squash)	20.5281
cCL3317Contig1	870	highly similar to Protein kinase; NAF - Medicago truncatula (Barrel medic)	23.4657
cCL15Contig1	1472	highly similar to Branched-chain-amino-acid aminotransferase 2, chloroplast precursor - Arabidopsis thaliana (Mouse-ear cress)	26.7034
cCL2604Contig1	208	similar to Alcohol acetyltransferase - Cucumis melo (Muskmelon)	27.6195
c46d_37-E10-M13R_c	776		27.696
cSSH4I8_c	307		29.8962
cHS_34-D08-M13R_c	787	highly similar to Protein kinase; NAF - Medicago truncatula (Barrel medic)	30.1853
cCI_32-F04-M13R_c	517	similar to Putative cytochrome P450 DWARF3 - Oryza sativa (japonica cultivar-group)	31.088
c46d_29-H08-M13R_c	586	highly similar to Putative flavanone 3-hydroxylase - Saussurea medusa (Saw-wort)	38.2384
cCL501Contig1	705	similar to Acyl carrier protein - Fragaria vesca (Woodland strawberry)	40.2087
c46d_35-E03-M13R_c	764		45.8661
cCL3663Contig1	805	highly similar to Copia-type polyprotein, putative - Arabidopsis thaliana (Mouse-ear cress)	48.5467
c46d_34-G04-M13R_c	724		77.484
cCL2447Contig1	740	highly similar to Cytochrome P450 monooxygenase CYP75C1 - Medicago truncatula (Barrel medic)	100.202
cFR14M24_c	688		102.611
c46d_36-C11-M13R_c	396		173.577
cFR12O16_c	203		193.827
c46d_34-H06-M13R_c	565	similar to NOI protein - Arabidopsis thaliana (Mouse-ear cress)	218.87
c46d_06-D06-M13R_c	548	similar to CBL-interacting serine/threonine-protein kinase 1 - Arabidopsis thaliana (Mouse-ear cress)	315.05
cCL5879Contig1	470	similar to Protein kinase; NAF - Medicago truncatula (Barrel medic)	373.924
cCL1617Contig1	1583	similar to CBL-interacting serine/threonine-protein kinase 1 - Arabidopsis thaliana (Mouse-ear cress)	471.471
