# Supplementary material for: An oligo-based microarray offers novel transcriptomic approaches for the analysis of pathogen resistance and fruit quality traits in melon (Cucumis melo L.)
Source: BMC Genomics. 2009 Oct 12;10:467. doi: 10.1186/1471-2164-10-467 (PMC2767371; doi:10.1186/1471-2164-10-467)
Supplement: Additional file 2 — Table S2 - List of deregulated genes after Monosporascus cannonballus infection (FDR = 0). The data provide correspond to the list of melon genes whose expression is modified after fungi infection. [file 1471-2164-10-467-S2.XLS]

## Sheet: Hoja1
Table S2. List of deregulated genes after Monosporascus cannonballus infection
Gene_ID	Length (bp)	Description	Fold-change
cCL4102Contig1	601		0.165682
cCI_20-G09-M13R_c	205		0.260828
cPS_34-F11-M13R_c	775	highly similar to NAC domain-containing protein 90 - Arabidopsis thaliana (Mouse-ear cress)	0.295979
cCL3647Contig1	1163	highly similar to Putative pectinesterase - Arabidopsis thaliana (Mouse-ear cress)	0.300212
cPSI_29-F04-M13R_c	908	similar to eugene3.01070071	0.330696
cPSI_14-H06-M13R_c	855	similar to Putative methyltransferase - Aspergillus niger	0.336863
cCI_54-A09-M13R_c	870	highly similar to BTB/POZ; NPH3 - Medicago truncatula (Barrel medic)	0.36795
cCI_04-A10-M13R_c	618	similar to Putative alcohol acyl-transferases - Cucumis melo (Muskmelon)	0.372277
cCL2668Contig1	662	highly similar to 14 kDa polypeptide - Catharanthus roseus (Rosy periwinkle) (Madagascar periwinkle)	0.386843
cHS_13-F09-M13R_c	766		0.393703
cCI_46-H03-M13R_c	674		0.399967
cP12.06_c	704	highly similar to Cytochrome P450 - Citrus sinensis (Sweet orange)	0.406376
c15d_22-B12-M13R_c	201		0.407485
cHS_25-E04-M13R_c	432		0.408366
cPSI_25-C02-M13R_c	751	highly similar to Transcription factor GT-3b - Arabidopsis thaliana (Mouse-ear cress)	0.416219
cA_41-G04-M13R_c	727	highly similar to F1K23.20 - Arabidopsis thaliana (Mouse-ear cress)	0.421374
cA_17-C08-M13R_c	845	highly similar to Ras-related protein Rab7 - Glycine max (Soybean)	0.42745
cCL4564Contig1	828	highly similar to eugene3.00080514	0.428462
c15d_27-B05-M13R_c	455		0.440595
cCL1012Contig1	841	highly similar to Putative PREG1-like negative regulator - Arabidopsis thaliana (Mouse-ear cress)	0.446921
cSSH1A1_c	107		0.459326
cPS_16-H11-M13R_c	270	similar to Putative chloroplast nucleoid DNA binding protein - Oryza sativa (japonica cultivar-group)	0.463473
cAI_32-C03-M13R_c	803	highly similar to MtN21 nodulin protein-like - Arabidopsis thaliana (Mouse-ear cress)	0.467797
cPSI_14-F03-M13R_c	554		0.477545
cCL5675Contig1	722	similar to Putative ripening-related protein - Vitis vinifera (Grape)	0.477669
cP12.44_c	696		0.479675
cCL5977Contig1	395	highly similar to AT5g47500/MNJ7_9 - Arabidopsis thaliana (Mouse-ear cress)	0.48995
cCL2787Contig1	734	highly similar to Leucine rich repeat protein precursor - Cicer arietinum (Chickpea) (Garbanzo)	0.513462
cA_03-F10-M13R_c	868	highly similar to Ankyrin repeat BTB/POZ domain-containing protein - Populus trichocarpa (Western balsam poplar)	0.516803
cCL4398Contig1	855	highly similar to Response regulator protein - Dianthus caryophyllus (Carnation) (Clove pink)	0.518258
cCL1161Contig1	555		0.52343
cPS_36-A05-M13R_c	851	highly similar to Phosphofructokinase - Medicago truncatula (Barrel medic)	0.526009
cCL5333Contig1	548	similar to Gibberellin regulated protein - Medicago truncatula (Barrel medic)	0.528701
cCL2191Contig1	540		0.53609
cCI_55-B09-M13R_c	683		0.538608
cCL4396Contig1	1238	highly similar to Putative pectinesterase - Arabidopsis thaliana (Mouse-ear cress)	0.54328
cCI_68-H01-M13R_c	177		0.544883
cHS_06-B12-M13R_c	508	similar to | Symbol: None | similar to violaxanthin de-epoxidase-related [Arabidopsis thaliana] (TAIR:At2g21860.1); similar to violaxanthin de-epoxidase [Camellia sinensis]	0.545182
cPSI_05-E01-M13R_c	785	highly similar to Mitochondrial protein-like protein - Cucumis sativus (Cucumber)	0.546307
cCI_46-C06-M13R_c	754		0.548543
cCL5084Contig1	668	similar to Phytochrome kinase substrate 1-like - Solanum tuberosum (Potato)	0.549649
cPSI_23-E02-M13R_c	872	highly similar to Trehalose-phosphatase, putative - Arabidopsis thaliana (Mouse-ear cress)	0.553871
cCL5711Contig1	855	highly similar to Pollen-specific protein - Vitis pseudoreticulata	0.557341
cAI_11-C10-M13R_c	826	highly similar to Putative equilibrative nucleoside transporter ENT6 - Arabidopsis thaliana (Mouse-ear cress)	0.565708
cCI_26-F06-M13R_c	743		0.568508
c46d_07-B06-M13R_c	546		0.572597
cCL5134Contig1	830	highly similar to Beta-1,3-glucanase - Camellia sinensis (Tea)	0.573751
cCL2871Contig1	512	similar to Photosystem II - Arabidopsis thaliana (Mouse-ear cress)	0.575784
cCL234Contig2	700	highly similar to 10 kDa chaperonin - Arabidopsis thaliana (Mouse-ear cress)	0.581833
cHS_31-D05-M13R_c	888		0.600681
cPSI_21-H02-M13R_c	882	highly similar to ZW2 protein - Arabidopsis thaliana (Mouse-ear cress)	0.609291
cA_21-H10-M13R_c	579	similar to F12A21.6 - Arabidopsis thaliana (Mouse-ear cress)	0.610355
cFR13J14_c	562		0.610442
cCI_37-H09-M13R_c	577		0.61527
cCL928Contig1	951	highly similar to Pathogenesis-related protein PR-1 precursor - Medicago truncatula (Barrel medic)	0.621263
cCL1719Contig2	831	similar to Arabidopsis thaliana genomic DNA, chromosome 5, TAC clone:K18I23 - Arabidopsis thaliana (Mouse-ear cress)	0.623158
cCL304Contig3	704	highly similar to H3 histone, family 2 isoform 2 - Mus musculus	0.623639
cCL3622Contig1	905	similar to F1C9.9 protein - Arabidopsis thaliana (Mouse-ear cress)	0.624338
cCL1700Contig1	838	highly similar to Profilin - Litchi chinensis (Lychee)	0.632173
cHS_07-H08-M13R_c	746		0.669808
cPS_23-G10-M13R_c	627	similar to Gb|AAB82627.1 - Arabidopsis thaliana (Mouse-ear cress)	0.671709
cAI_39-E10-M13R_c	749	similar to gw1.VI.1783.1	0.74626
cPSI_33-C12-M13R_c	819	highly similar to Peroxidase precursor - Cucurbita pepo (Vegetable marrow) (Summer squash)	1.30481
cPSI_38-E04-M13R_c	876	highly similar to MutT domain protein-like - Oryza sativa (japonica cultivar-group)	1.31205
cCL2818Contig1	1633	highly similar to Similarity to actin - Arabidopsis thaliana (Mouse-ear cress)	1.40273
cAI_08-B05-M13R_c	538	highly similar to 40S ribosomal protein S11 - Aspergillus terreus NIH2624	1.41327
cAI_19-A01-M13R_c	527		1.44913
cCL2896Contig1	1058	highly similar to Phosphoribosylglycinamide formyltransferase, chloroplast precursor - Glycine max (Soybean)	1.46016
cCL5312Contig1	975	highly similar to Carbamoyl-phosphate synthase L chain, ATP-binding; ANTH - Medicago truncatula (Barrel medic)	1.46732
cCL1380Contig1	1140	highly similar to Ubiquitin-like protein 5 - Arabidopsis thaliana (Mouse-ear cress)	1.4765
cCL2628Contig1	669		1.4979
cCL162Contig1	1576	highly similar to Isoform 2 of Q9ZQG9 - Arabidopsis thaliana (Mouse-ear cress)	1.52433
cPS_35-D06-M13R_c	791	highly similar to Lysine decarboxylase-like protein - Arabidopsis thaliana (Mouse-ear cress)	1.52876
cCL4785Contig1	852	highly similar to RING-finger protein - Capsicum annuum (Bell pepper)	1.53225
cCL1312Contig1	1369	highly similar to NADP-dependent malic protein - Ricinus communis (Castor bean)	1.55411
cPSI_21-A08-M13R_c	677	similar to gw1.207.4.1	1.56162
cCL215Contig1	1401	highly similar to Chromoplast-specific carotenoid-associated protein, chloroplast precursor - Cucumis sativus (Cucumber)	1.58136
cCI_27-H07-M13R_c	515		1.59258
cHS_18-D06-M13R_c	605		1.61041
cCL1391Contig1	1373	highly similar to Neutral invertase - Daucus carota (Carrot)	1.61618
cPS_37-F07-M13R_c	831	highly similar to Nicotianamine synthase - Medicago truncatula (Barrel medic)	1.62413
cCI_11-A06-M13R_c	477		1.62489
cCL4815Contig1	850	highly similar to ATP sulfurylase, putative - Arabidopsis thaliana (Mouse-ear cress)	1.62689
cCL1963Contig1	769	highly similar to Disease resistance response protein-like - Arabidopsis thaliana (Mouse-ear cress)	1.63571
cAI_36-A10-M13R_c	711	highly similar to 60S ribosomal protein L13a - Cyanophora paradoxa	1.64476
cPSI_08-H06-M13R_c	478	similar to Proteinase inhibitor I13, potato inhibitor I - Medicago truncatula (Barrel medic)	1.64852
cCI_03-F04-M13R_c	718	highly similar to Cellulose synthase - Medicago truncatula (Barrel medic)	1.66755
cPSI_07-G06-M13R_c	821	highly similar to Protein F1K23.6 [imported]-Arabidopsis thaliana - Medicago truncatula (Barrel medic)	1.67129
c15d_32-B10-M13R_c	547		1.67678
cCL1240Contig1	813	highly similar to RING-box protein 1a - Arabidopsis thaliana (Mouse-ear cress)	1.69467
cPSI_40-G08-M13R_c	809	similar to Dod COI i5 grp IC protein - Podospora anserina	1.69988
cPSI_37-F05-M13R_c	470		1.70771
c15d_41-C06-M13R_c	788	highly similar to TGACG-motif-binding protein - Glycine max (Soybean)	1.71351
cAI_06-D09-M13R_c	833	highly similar to Peroxidase precursor - Cucurbita pepo (Vegetable marrow) (Summer squash)	1.71546
cAI_15-G02-M13R_c	753	highly similar to Betaine aldehyde dehydrogenase-like - Oryza sativa (japonica cultivar-group)	1.7332
cCI_69-H07-M13R_c	185	similar to Putative chloroplast nucleoid DNA binding protein - Oryza sativa (japonica cultivar-group)	1.7443
cCL5609Contig1	915	highly similar to No apical meristem (NAM) protein - Medicago truncatula (Barrel medic)	1.75291
cCL1710Contig1	1237		1.76871
cCI_13-A09-M13R_c	762	highly similar to DC1.2-like - Capsicum annuum (Bell pepper)	1.77067
cFR16N23_c	605	highly similar to NADP-malic enzyme - Aloe arborescens (Kidachi aloe)	1.80815
cCL102Contig1	1543		1.82269
cCL4620Contig1	680	highly similar to estExt_fgenesh4_pm.C_LG_XIX0163	1.83694
cCL1448Contig1	987	highly similar to CYP71A10 - Glycine max (Soybean)	1.83697
cPSI_04-F03-M13R_c	658	similar to Os12g0443000 protein - Oryza sativa (japonica cultivar-group)	1.84566
cSSH1F23_c	287	similar to Chitinase 3-like protein - Trichosanthes kirilowii (Mongolian snake-gourd)	1.8566
cCI_64-B08-M13R_c	835		1.85938
cPSI_24-G06-M13R_c	783		1.86337
cCL2371Contig1	845	highly similar to DC1.2-like - Capsicum annuum (Bell pepper)	1.87699
cAI_17-F01-M13R_c	870	kelch repeat-containing protein, identical to RanGAP1 interacting protein (GI:21950739) (Arabidopsis thaliana); similar to Tip elongation aberrant protein 1 (Cell polarity protein tea1) (SP:P87061) (Schizosaccharomyces pombe);	1.88246
cPSI_34-B02-M13R_c	813		1.88496
cPSI_32-G01-M13R_c	917		1.88976
c46d_24-F06-M13R_c	463		1.89328
cCL2723Contig1	862	highly similar to FAD-dependent pyridine nucleotide-disulphide oxidoreductase; Calcium- binding EF-hand - Medicago truncatula (Barrel medic)	1.89984
cCL4148Contig1	662	highly similar to Cytochrome P450 71A1 - Persea americana (Avocado)	1.90632
cPS_14-F01-M13R_c	838	highly similar to Emb|CAB07858.1 - Arabidopsis thaliana (Mouse-ear cress)	1.92552
cHS_16-F05-M13R_c	763	similar to OSJNBb0034I13.14 protein - Oryza sativa (Rice)	1.93115
cA_03-F06-M13R_c	700		1.93204
cCI_66-B10-M13R_c	816	highly similar to Cytochrome P450 monooxygenase CYP72A59 - Medicago truncatula (Barrel medic)	1.93628
cCL4826Contig1	402		1.96367
cHS_09-H05-M13R_c	850	highly similar to putative amino acid or GABA permease - Oryza sativa (japonica cultivar-group)	1.97694
cPSI_03-G05-M13R_c	846	highly similar to ZW2 protein - Arabidopsis thaliana (Mouse-ear cress)	1.99342
cCI_33-C11-M13R_c	844	highly similar to Protein phosphatase 2C - Solanum tuberosum (Potato)	2.01595
c46d_23-H08-M13R_c	180	similar to Cytochrome P450 - Asparagus officinalis (Garden asparagus)	2.03045
cCL2475Contig1	624	similar to Emb|CAB70981.1 - Arabidopsis thaliana (Mouse-ear cress)	2.08056
cCL2414Contig1	1341	highly similar to GDSL-lipase 1 - Capsicum annuum (Bell pepper)	2.0893
cHS_11-C05-M13R_c	707	highly similar to Hypersensitive reaction associated Ca2+-binding protein - Phaseolus vulgaris (Kidney bean) (French bean)	2.08981
cCL5957Contig1	1262	highly similar to MRGH63 - Cucumis melo (Muskmelon)	2.09423
cCL4444Contig1	1357	highly similar to Aminotransferase 2 - Cucumis melo (Muskmelon)	2.10146
cCI_47-D07-M13R_c	485	similar to Putative anthocyanin acyltransferase - Oryza sativa (japonica cultivar-group)	2.13434
cPSI_24-F11-M13R_c	315		2.18067
cAI_11-E10-M13R_c	767	highly similar to Iron regulated transporter - Cucumis sativus (Cucumber)	2.18725
cA_33-F07-M13R_c	573		2.19189
cA_25-E03-M13R_c	781	highly similar to Transcription factor TGA4 - Arabidopsis thaliana (Mouse-ear cress)	2.1967
cCL256Contig1	930	highly similar to Glutathione S-transferase - Cucurbita maxima (Pumpkin) (Winter squash)	2.2059
cAI_17-D04-M13R_c	874	highly similar to H0818E04.16 protein - Oryza sativa (Rice)	2.21976
cCL2282Contig1	758	similar to fgenesh4_pg.C_LG_XIV000936	2.23186
cPSI_04-H04-M13R_c	824	highly similar to Calcium-binding EF-hand - Medicago truncatula (Barrel medic)	2.26455
cA_21-D01-M13R_c	778	similar to Putative aspartic proteinase nepenthesin I - Oryza sativa (japonica cultivar-group)	2.28225
cFR15P6_c	713	highly similar to Chitinase 3-like protein - Trichosanthes kirilowii (Mongolian snake-gourd)	2.2828
cPS_22-G12-M13R_c	649	similar to grail3.0032012901	2.28421
cFR15I20_c	327	highly similar to fgenesh4_pg.C_LG_IX001077	2.29856
cCL2646Contig1	1436	similar to RNA-directed DNA polymerase - Medicago truncatula (Barrel medic)	2.30486
cCL1402Contig2	642		2.3077
cAI_28-D04-M13R_c	874	highly similar to Probable origin recognition complex subunit 6, putative - Solanum demissum (Wild potato)	2.30949
cCL2301Contig1	1276	highly similar to Immediate-early fungal elicitor protein CMPG1 - Petroselinum crispum (Parsley) (Petroselinum hortense)	2.31663
cHS_21-H10-M13R_c	615	highly similar to Receptor protein kinase, putative - Solanum bulbocastanum (Wild potato)	2.3848
cPSI_28-B08-M13R_c	898		2.40503
cHS_35-D03-M13R_c	577		2.41878
cFR16B16_c	704	highly similar to Probable phospholipid hydroperoxide glutathione peroxidase 6, mitochondrial precursor - Arabidopsis thaliana (Mouse-ear cress)	2.41898
cPS_39-D03-M13R_c	664	highly similar to Putative adenylate kinase - Arabidopsis thaliana (Mouse-ear cress)	2.43156
cPSI_29-B07-M13R_c	405		2.45147
cCL830Contig1	1169	highly similar to Heat shock cognate 70 kDa protein - Petunia hybrida (Petunia)	2.46993
cPSI_37-G04-M13R_c	884	highly similar to F17A17.37 protein - Arabidopsis thaliana (Mouse-ear cress)	2.47159
cCL1604Contig1	885	highly similar to At4g15563 - Arabidopsis thaliana (Mouse-ear cress)	2.47491
cA_39-G05-M13R_c	853	highly similar to Glutathione S-transferase - Pisum sativum (Garden pea)	2.48525
cCL6110Contig1	1070		2.50685
cAI_27-B01-M13R_c	329		2.51323
cAI_15-D09-M13R_c	547	similar to Tetratricopeptide repeat protein-like - Oryza sativa (japonica cultivar-group)	2.52767
cCL5437Contig1	935	highly similar to Basic helix-loop-helix family protein - Arabidopsis thaliana (Mouse-ear cress)	2.53537
cPSI_35-B04-M13R_c	815	highly similar to Citrate synthase - Trichoderma reesei (Hypocrea jecorina)	2.55377
cPS_29-G04-M13R_c	692		2.56425
cCI_20-D02-M13R_c	816	highly similar to eugene3.38120002	2.57559
cPS_23-G09-M13R_c	889	highly similar to Putative ripening-related P-450 enzyme - Vitis vinifera (Grape)	2.5959
cPS_18-B05-M13R_c	705		2.60019
cA_18-C01-M13R_c	599		2.62366
cPS_34-G05-M13R_c	215		2.64375
cCI_44-C01-M13R_c	877	highly similar to ATP binding / carbohydrate binding / kinase/ protein kinase/ protein serine/threonine kinase/ protein-tyrosine kinase/ sugar binding - Arabidopsis thaliana	2.66418
cPSI_04-D10-M13R_c	739	highly similar to Cytochrome P450 71A1 - Persea americana (Avocado)	2.76113
cFR14F8_c	588		2.80113
cCL1651Contig1	976	highly similar to UDP-glucose glucosyltransferase - Arabidopsis thaliana (Mouse-ear cress)	2.83562
cPS_07-D09-M13R_c	288	similar to Cytochrome P450 - Datura metel (Devil's trumpet)	2.84814
cPSI_22-H09-M13R_c	625	similar to Umecyanin - Armoracia rusticana (Horseradish) (Armoracia laphatifolia)	2.9065
cCL2519Contig1	1135	highly similar to At1g66480 - Medicago truncatula (Barrel medic)	2.93219
c46d_28-G03-M13R_c	650	highly similar to YSL transporter 3 - Thlaspi caerulescens (Alpine penny-cress) (Thlaspi calaminare)	3.03546
cPS_03-D01-M13R_c	730	similar to Arabidopsis thaliana genomic DNA, chromosome 5, P1 clone:MIK22 - Arabidopsis thaliana (Mouse-ear cress)	3.11593
cCL558Contig1	1557	highly similar to Polyubiquitin - Arabidopsis thaliana (Mouse-ear cress)	3.14437
cCI_13-F09-M13R_c	414		3.15156
cCI_43-F08-M13R_c	801	highly similar to FAD-linked oxidoreductase 1 - Glycine max (Soybean)	3.17119
cAI_11-F06-M13R_c	783	highly similar to Histone H2B - Neurospora crassa	3.20598
cPSI_33-F04-M13R_c	867	highly similar to MADS box protein 26 - Cucumis sativus (Cucumber)	3.22184
cCL1784Contig1	850	highly similar to CND41, chloroplast nucleoid DNA binding protein-like - Arabidopsis thaliana (Mouse-ear cress)	3.25735
cFR14J17_c	647	highly similar to Cytochrome P450 - Helianthus tuberosus (Jerusalem artichoke)	3.26945
cHS_37-C07-M13R_c	821	highly similar to 3-ketoacyl-CoA reductase 2 - Gossypium hirsutum (Upland cotton)	3.36774
cCL4663Contig1	606	highly similar to Resveratrol/hydroxycinnamic acid O-glucosyltransferase - Vitis labrusca	3.39451
cAI_21-G07-M13R_c	955	highly similar to Leucine Rich Repeat family protein - Oryza sativa (japonica cultivar-group)	3.41626
c46d_10-C07-M13R_c	684		3.5996
cPS_34-G06-M13R_c	852	highly similar to Putative PREG1-like negative regulator - Arabidopsis thaliana (Mouse-ear cress)	3.62685
cCL2107Contig1	1551	similar to putative protein {Arabidopsis thaliana}	3.81516
cPS_26-H05-M13R_c	442		4.19551
cPS_10-G02-M13R_c	211		5.38997
cHS_30-G06-M13R_c	445	highly similar to Exo70 exocyst complex subunit - Medicago truncatula (Barrel medic)	6.33563
cCL3980Contig1	656		6.91617
cPSI_41-F06-M13R_c	574	similar to ZW2 protein - Arabidopsis thaliana (Mouse-ear cress)	7.87341
c15d_16-C11-M13R_c	536		8.60488
cPS_02-C09-M13R_c	593	highly similar to Glutathione S-transferase - Pisum sativum (Garden pea)	9.58961
cPS_39-C04-M13R_c	892	similar to At4g15563 - Arabidopsis thaliana (Mouse-ear cress)	12.2499
cPS_23-F10-M13R_c	497		14.4063
cAI_33-E11-M13R_c	788	highly similar to NAC domain-containing protein 90 - Arabidopsis thaliana (Mouse-ear cress)	17.3131
