# Supplementary material for: An oligo-based microarray offers novel transcriptomic approaches for the analysis of pathogen resistance and fruit quality traits in melon (Cucumis melo L.)
Source: BMC Genomics. 2009 Oct 12;10:467. doi: 10.1186/1471-2164-10-467 (PMC2767371; doi:10.1186/1471-2164-10-467)
Supplement: Additional file 3 — Table S3 - List of deregulated genes after CMV infection (FDR = 0). The data provide correspond to the list of melon genes whose expression is modified after virus infection. [file 1471-2164-10-467-S3.XLS]

## Sheet: Hoja1
Table S3. List of deregulated genes after CMV infection
Gene_ID	Length (bp)	Desription	Fold change
cCI_30-B08-M13R_c	326	similar to Coat protein - Cucumber mosaic virus (cucumber mosaic cucumovirus)	0.000785497
cCI_61-B05-M13R_c	552	highly similar to Coat protein - Cucumber mosaic virus (strain As) (CMV)	0.000816352
cCI_58-F06-M13R_c	661	highly similar to Movement protein - Cucumber mosaic virus (strain NT9) (CMV)	0.000844521
c15d_08-H10-M13R_c	854	highly similar to Allergen V5/Tpx-1 related - Medicago truncatula (Barrel medic)	0.0211655
cCL308Contig1	960	highly similar to F14N23.19 - Arabidopsis thaliana (Mouse-ear cress)	0.0351233
cHS_16-G12-M13R_c	461		0.0355659
c46d_18-A05-M13R_c	546	highly similar to PDI-like protein - Zea mays (Maize)	0.0376937
cCL1719Contig1	740	similar to Arabidopsis thaliana genomic DNA, chromosome 5, TAC clone:K18I23 - Arabidopsis thaliana (Mouse-ear cress)	0.0393874
cCL4102Contig1	601		0.0437351
cPSI_20-E11-M13R_c	844	similar to Phosphoinositide-binding clathrin adaptor, N-terminal - Medicago truncatula (Barrel medic)	0.045215
cCL2436Contig1	808	highly similar to F3H7.17 protein - Arabidopsis thaliana (Mouse-ear cress)	0.0487833
cCL4224Contig1	626	highly similar to Phenylalanine ammonia-lyase class 2 - Phaseolus vulgaris (Kidney bean) (French bean)	0.0554934
cA_16-H05-M13R_c	848	highly similar to Calcium-binding EF-hand - Medicago truncatula (Barrel medic)	0.0554953
cA_06-B07-M13R_c	865	highly similar to fgenesh4_pg.C_LG_X001240	0.0573501
cPSI_37-H09-M13R_c	876	highly similar to putative amino acid or GABA permease - Oryza sativa (japonica cultivar-group)	0.0628333
cA_39-B09-M13R_c	378		0.0650665
cCL1126Contig1	779	highly similar to UDP-glucose glucosyltransferase - Rhodiola sachalinensis	0.0680942
c15d_25-F08-M13R_c	702		0.07036
cCL4895Contig1	350		0.0706698
cCL1483Contig1	1302	highly similar to AT4g33680/T16L1_170 - Arabidopsis thaliana (Mouse-ear cress)	0.0739562
cPS_30-G09-M13R_c	580	highly similar to gw1.VI.700.1	0.0771704
cCL6104Contig1	703	highly similar to Emb|CAB72194.1 - Arabidopsis thaliana (Mouse-ear cress)	0.0818972
cCI_64-F12-M13R_c	499	similar to U88 - Human herpesvirus 6	0.0830429
cCL4291Contig1	1192	highly similar to Beta-1,3-glucanase - Prunus persica (Peach)	0.0831593
cHS_19-D07-M13R_c	352		0.0832023
cCL5016Contig1	738	highly similar to estExt_fgenesh4_pg.C_LG_XVI1076	0.0840535
cCL4590Contig1	120		0.0850077
cPS_18-B11-M13R_c	584		0.0876738
cHS_34-D05-M13R_c	579		0.0889354
cPSI_15-A03-M13R_c	856	highly similar to AT4g30240/F9N11_90 - Arabidopsis thaliana (Mouse-ear cress)	0.0901107
cPSI_19-A04-M13R_c	845		0.0903539
cA_29-F09-M13R_c	459		0.0959905
c15d_40-G03-M13R_c	590		0.0975935
cCI_28-E04-M13R_c	448		0.105227
c15d_17-H11-M13R_c	350		0.107271
cCL230Contig1	681	similar to Arabidopsis thaliana genomic DNA, chromosome 5, P1 clone:MTE17 - Arabidopsis thaliana (Mouse-ear cress)	0.10831
cPS_13-G11-M13R_c	876	highly similar to Disease resistance protein AIG1; 5333-4002 - Arabidopsis thaliana (Mouse-ear cress)	0.111403
cCL6243Contig1	773	highly similar to Cytochrome B561-related protein - Beta vulgaris (Sugar beet)	0.113756
cCL2347Contig1	1176	highly similar to Flavanone 3-hydroxylase - Citrus sinensis (Sweet orange)	0.114333
cA_10-E02-M13R_c	520		0.114781
cCL2206Contig1	724	highly similar to Putative phospholipase A2 - Dianthus caryophyllus (Carnation) (Clove pink)	0.117859
cCL3746Contig1	1203	highly similar to Peroxidase 3 - Scutellaria baicalensis (Baical skullcap)	0.118367
cFR10O5_c	597	highly similar to Zinc finger, RING-type - Medicago truncatula (Barrel medic)	0.11861
cCL3774Contig1	885	highly similar to Phenylalanine ammonia-lyase - Camellia sinensis (Tea)	0.119249
c46d_40-C07-M13R_c	621	similar to NADP-dependent malic protein - Ricinus communis (Castor bean)	0.127309
cMC20_c	700	highly similar to AT4g33790/T16L1_280 - Arabidopsis thaliana (Mouse-ear cress)	0.129047
c15d_10-A11-M13R_c	535	highly similar to Argonaute-like protein At2g27880 - Arabidopsis thaliana (Mouse-ear cress)	0.131444
cPS_17-D12-M13R_c	870	highly similar to Mitogen-activated protein kinase 9 - Arabidopsis thaliana (Mouse-ear cress)	0.132788
cPS_32-G12-M13R_c	709	similar to Wound-responsive protein, putative - Arabidopsis thaliana (Mouse-ear cress)	0.133269
cCL1264Contig1	845	highly similar to Zinc finger, C3HC4 type (RING finger) containing protein - Brassica oleracea (Wild cabbage)	0.136363
cCI_24-B07-M13R_c	788	highly similar to Glucosyltransferase-like protein - Arabidopsis thaliana (Mouse-ear cress)	0.138689
cA_22-E07-M13R_c	810	highly similar to L-allo-threonine aldolase-related protein - Solanum tuberosum (Potato)	0.139554
cCL407Contig1	687	similar to Putative BRI1-KD interacting protein 118 - Oryza sativa (japonica cultivar-group)	0.139865
cFR12D23_c	497		0.14322
cCL1719Contig2	831	similar to Arabidopsis thaliana genomic DNA, chromosome 5, TAC clone:K18I23 - Arabidopsis thaliana (Mouse-ear cress)	0.144396
cPSI_36-D01-M13R_c	805	highly similar to grail3.0028028801	0.14671
cPSI_14-F11-M13R_c	821	highly similar to Putative glutathione transferase - Arabidopsis thaliana (Mouse-ear cress)	0.147285
cPS_04-F11-M13R_c	685	similar to eugene3.00091004	0.147546
cCL4878Contig1	895	highly similar to Protein phosphatase-2C; PP2C-like protein - Arabidopsis thaliana (Mouse-ear cress)	0.150601
cCI_44-E02-M13R_c	836		0.153637
cSSH4L4_c	300	highly similar to Endoglucanase 11 precursor - Arabidopsis thaliana (Mouse-ear cress)	0.155334
cCL5883Contig1	828	highly similar to Serpin - Cucumis sativus (Cucumber)	0.156364
cCI_54-D12-M13R_c	735		0.15647
c46d_01-H03-M13R_c	892		0.157273
cA_30-A09-M13R_c	844	highly similar to Trehalose-6-phosphate phosphatase - Arabidopsis thaliana (Mouse-ear cress)	0.159224
cAI_12-A01-M13R_c	874	similar to Protein At2g43840 - Arabidopsis thaliana (Mouse-ear cress)	0.16194
cCL3495Contig1	878	highly similar to Putative chorismate mutase - Fagus sylvatica (Beechnut)	0.167588
cHS_25-B03-M13R_c	576	similar to Aminotransferase 1 - Cucumis melo (Muskmelon)	0.169646
cCL5772Contig1	712	similar to Putative ATP-dependent RNA helicase A - Arabidopsis thaliana (Mouse-ear cress)	0.169951
c15d_09-D02-M13R_c	522	highly similar to Homeobox domain, putative - Medicago truncatula (Barrel medic)	0.171614
cCL5881Contig1	980	highly similar to BTB/POZ; NPH3 - Medicago truncatula (Barrel medic)	0.171672
c15d_17-C10-M13R_c	814	similar to OSIGBa0148A10.2 protein - Oryza sativa (Rice)	0.172083
cCL2496Contig1	856	highly similar to MADS-box protein 15 - Petunia hybrida (Petunia)	0.172214
cPSI_10-D07-M13R_c	836	highly similar to F1B16.9 protein - Arabidopsis thaliana (Mouse-ear cress)	0.173816
cCI_51-G07-M13R_c	252		0.174065
cA_19-B04-M13R_c	703	similar to grail3.0003051401	0.174631
cCL2616Contig1	560		0.176321
cA_30-C12-M13R_c	870	highly similar to estExt_fgenesh4_pg.C_LG_V0939	0.176553
cFR18D13_c	128		0.182962
cA_26-A02-M13R_c	335		0.185846
cCL4744Contig1	364	similar to Nonspecific lipid-transfer protein 3 precursor - Prunus dulcis (Almond) (Prunus amygdalus)	0.186398
cHS_38-C07-M13R_c	453		0.186905
cCL751Contig1	1347	highly similar to Microsomal omega-3 fatty acid desaturase - Betula verrucosa (White birch) (Betula pendula)	0.187321
cCL5908Contig1	584		0.187969
c15d_05-E03-M13R_c	853	similar to F22L4.5 protein - Arabidopsis thaliana (Mouse-ear cress)	0.189732
cCI_42-G01-M13R_c	531	similar to Glucosyltransferase-like protein - Arabidopsis thaliana (Mouse-ear cress)	0.190621
cA_33-G09-M13R_c	827	highly similar to At1g43650 - Arabidopsis thaliana (Mouse-ear cress)	0.191521
cCL591Contig1	1138	similar to CTV.20 - Poncirus trifoliata (Hardy orange)	0.191586
cPS_16-B12-M13R_c	614	highly similar to Zinc finger, CCHC-type; Homeodomain-related - Medicago truncatula (Barrel medic)	0.191649
cPS_22-H03-M13R_c	837	highly similar to F22D16.14 protein - Arabidopsis thaliana (Mouse-ear cress)	0.191778
cCI_09-A11-M13R_c	756		0.191888
cPSI_04-B03-M13R_c	604	highly similar to Dbj|BAA83359.1 - Arabidopsis thaliana (Mouse-ear cress)	0.194066
cCI_20-H09-M13R_c	702		0.194404
cPS_37-A02-M13R_c	555	highly similar to F28N24.24 protein - Arabidopsis thaliana (Mouse-ear cress)	0.19462
cCL1228Contig1	1669	highly similar to Fasciclin-like arabinogalactan protein 1 precursor - Arabidopsis thaliana (Mouse-ear cress)	0.194641
cCL2414Contig1	1341	highly similar to GDSL-lipase 1 - Capsicum annuum (Bell pepper)	0.198667
cA_30-H03-M13R_c	310		0.199411
cSSH9A21_c	401	highly similar to F1N19.24 - Arabidopsis thaliana (Mouse-ear cress)	0.20037
cFR12O11_c	245		0.201584
cCL6182Contig1	878	highly similar to Protein At5g09995 - Arabidopsis thaliana (Mouse-ear cress)	0.20281
cCL6170Contig1	596	highly similar to Ethylene-responsive transcriptional coactivator, putative - Arabidopsis thaliana (Mouse-ear cress)	0.203432
cA_01-F06-M13R_c	774	highly similar to Universal stress protein - Medicago truncatula (Barrel medic)	0.205147
cCL1468Contig1	1110	highly similar to H0801D08.18 protein - Oryza sativa (Rice)	0.205859
cCL4287Contig1	876	highly similar to Alcohol dehydrogenase superfamily, zinc-containing - Medicago truncatula (Barrel medic)	0.207321
cAI_36-D09-M13R_c	194		0.207671
cCL6226Contig1	886	highly similar to ATP-sulfurylase - Medicago truncatula (Barrel medic)	0.20955
cCL4637Contig1	1120	highly similar to F19K23.12 protein - Arabidopsis thaliana (Mouse-ear cress)	0.209824
cAI_05-G11-M13R_c	665		0.211553
c46d_35-F10-M13R_c	700		0.211913
c15d_23-C03-M13R_c	583		0.212538
cAI_28-G12-M13R_c	811	highly similar to F4H5.11 protein - Arabidopsis thaliana (Mouse-ear cress)	0.212687
cCL2592Contig1	921	highly similar to Disease resistance response protein-like - Arabidopsis thaliana (Mouse-ear cress)	0.212733
cCL5450Contig1	763	similar to estExt_fgenesh4_pg.C_1480052	0.212948
cAI_16-E06-M13R_c	875	highly similar to Annexin, putative - Medicago truncatula (Barrel medic)	0.215131
cCL1710Contig1	1237		0.215297
cPS_05-C06-M13R_c	802	highly similar to Protein phosphatase 2C homolog - Mesembryanthemum crystallinum (Common ice plant)	0.216131
cCI_07-A12-M13R_c	847		0.217444
cCL567Contig2	798	highly similar to Glutathione S-transferase GST 7 - Glycine max (Soybean)	0.217499
cA_06-H10-M13R_c	357		0.218469
cPS_07-C04-M13R_c	729	highly similar to eugene3.00170092	0.218611
cCI_52-E11-M13R_c	496		0.220991
cA_18-A09-M13R_c	479		0.221118
c46d_33-G04-M13R_c	597		0.221157
cAI_24-B03-M13R_c	529	highly similar to Multi antimicrobial extrusion protein MatE - Medicago truncatula (Barrel medic)	0.221201
cCL3013Contig1	298	highly similar to T19F6.6 protein - Arabidopsis thaliana (Mouse-ear cress)	0.221483
cCI_09-H03-M13R_c	392	similar to NOX2 - Striga asiatica	0.224826
cPS_04-H09-M13R_c	567	highly similar to 5'-adenylylsulfate reductase 1, chloroplast precursor - Arabidopsis thaliana (Mouse-ear cress)	0.226069
cPSI_23-B11-M13R_c	511	highly similar to NADPH quinone oxidoreductase-like protein - Solanum tuberosum (Potato)	0.226819
cPSI_20-H12-M13R_c	159		0.229345
c15d_26-C05-M13R_c	403		0.229366
cPS_02-B06-M13R_c	757	similar to | Symbol: None | myb family transcription factor (MYB43), contains PFAM profile: myb DNA binding domain PF00249 | chr5:5438294-5440248 FORWARD | Aliases: MTG13.12, MTG13_12	0.230004
cCL6147Contig1	697	similar to Thioredoxin-related - Medicago truncatula (Barrel medic)	0.230043
cA_35-D09-M13R_c	599		0.230352
cCL3337Contig1	989	highly similar to GHMYB9 - Gossypium hirsutum (Upland cotton)	0.23069
c15d_36-D10-M13R_c	363		0.232689
cCI_18-B03-M13R_c	815	highly similar to F14D16.30 - Arabidopsis thaliana (Mouse-ear cress)	0.232848
c46d_40-F11-M13R_c	780	highly similar to Putative thiolase - Oryza sativa (japonica cultivar-group)	0.232849
cCL70Contig2	862	highly similar to Alcohol acetyltransferase - Cucumis melo (Muskmelon)	0.234199
cPS_17-C05-M13R_c	672		0.235569
cCI_15-G07-M13R_c	813		0.235923
cHS_31-H10-M13R_c	642	highly similar to Pathogenesis-related transcriptional factor and ERF - Medicago truncatula (Barrel medic)	0.236586
cCL2096Contig1	847	highly similar to Cp protein, putative - Oryza sativa (japonica cultivar-group)	0.236949
cAI_36-B08-M13R_c	911	similar to ZCF37 protein - Arabidopsis thaliana (Mouse-ear cress)	0.237229
cA_33-E09-M13R_c	423		0.239246
cCL3615Contig1	329	highly similar to Beta-carotene hydroxylase 2 - Capsicum annuum (Bell pepper)	0.240071
cHS_09-H05-M13R_c	850	highly similar to putative amino acid or GABA permease - Oryza sativa (japonica cultivar-group)	0.240255
cFR17N13_c	527	highly similar to MLO1 - Capsicum annuum (Bell pepper)	0.240655
cAI_03-D08-M13R_c	854	highly similar to Os01g0600500 protein - Oryza sativa (japonica cultivar-group)	0.24123
cHS_31-F06-M13R_c	722		0.241867
cCL783Contig1	937	similar to Arabidopsis thaliana genomic DNA, chromosome 5, TAC clone:K14A3 - Arabidopsis thaliana (Mouse-ear cress)	0.242489
cPSI_27-C07-M13R_c	713	highly similar to T20H2.19 protein - Arabidopsis thaliana (Mouse-ear cress)	0.24491
cPS_31-A06-M13R_c	807	highly similar to Cytochrome P450 90C1 - Arabidopsis thaliana (Mouse-ear cress)	0.24565
cCL2795Contig1	1733	highly similar to Putative glucosyltransferase - Arabidopsis thaliana (Mouse-ear cress)	0.24577
cHS_12-E07-M13R_c	739		0.246691
cCI_65-B01-M13R_c	877	highly similar to BON3 - Arabidopsis thaliana (Mouse-ear cress)	0.24746
cCL1914Contig1	855	highly similar to Glutaredoxin - Medicago truncatula (Barrel medic)	0.247534
cPSI_05-C12-M13R_c	720	similar to Heat shock protein - like - Arabidopsis thaliana (Mouse-ear cress)	0.247571
cCL2530Contig1	914	highly similar to Adenosine 5' phosphosulfate reductase - Populus alba x Populus tremula	0.247973
cCL5968Contig1	599	highly similar to Dynein light chain, putative - Arabidopsis thaliana (Mouse-ear cress)	0.248032
cA_06-C12-M13R_c	831	highly similar to Ethylene-responsive transcription factor 1B - Arabidopsis thaliana (Mouse-ear cress)	0.249401
cPSI_15-E06-M13R_c	899	highly similar to Arabidopsis thaliana genomic DNA, chromosome 5, P1 clone:MIK22 - Arabidopsis thaliana (Mouse-ear cress)	0.249454
c46d_25-G07-M13R_c	516	similar to CCT - Medicago truncatula (Barrel medic)	0.249576
cCL413Contig2	1551	highly similar to MtN3-like protein - Arabidopsis thaliana (Mouse-ear cress)	0.249717
cAI_28-B01-M13R_c	833	highly similar to Putative serine carboxypeptidase; 15190-18301 - Arabidopsis thaliana (Mouse-ear cress)	0.250008
c46d_14-E11-M13R_c	563	highly similar to H0801D08.18 protein - Oryza sativa (Rice)	0.251296
cCI_10-H08-M13R_c	813		0.251301
cCI_62-H08-M13R_c	814	highly similar to Nuclear transcription factor Y subunit A-7 - Arabidopsis thaliana (Mouse-ear cress)	0.252938
cHS_12-C10-M13R_c	718	highly similar to Isomultiflorenol synthase - Luffa cylindrica (Smooth loofah) (Sponge gourd)	0.252952
c15d_21-G08-M13R_c	511		0.253267
cPS_32-F02-M13R_c	717	similar to eugene3.00040049	0.255831
cFR14H3_c	439		0.256987
cCL3614Contig1	848	highly similar to Putative cytochrome c oxidoreductase - Arabidopsis thaliana (Mouse-ear cress)	0.258604
cCL3533Contig1	885	highly similar to OSJNBb0056F09.1 protein - Oryza sativa (japonica cultivar-group)	0.259131
c46d_24-F08-M13R_c	499		0.259631
c46d_36-G02-M13R_c	765	highly similar to Glutaredoxin - Medicago truncatula (Barrel medic)	0.259657
cCL4626Contig1	1224	highly similar to Os11g0124500 protein - Oryza sativa (japonica cultivar-group)	0.260139
cCL5526Contig1	809	highly similar to Cyclic peptide transporter - Medicago truncatula (Barrel medic)	0.2613
cPS_21-D11-M13R_c	503	similar to RING-H2 finger protein ATL2K - Arabidopsis thaliana (Mouse-ear cress)	0.261507
cPS_02-D05-M13R_c	268		0.262264
cHS_17-B02-M13R_c	452	similar to | Symbol: None | chalcone-flavanone isomerase family protein, contains very low similarity to chalcone-flavonone isomerase (chalcone isomerase), GI:1705761 from Vitis vinifera; contains Pfam profile PF02431: Chalcone-flavanone isomerase | chr5:	0.26298
cCL2904Contig1	606		0.263542
cA_39-A01-M13R_c	560	similar to Chalcone isomerase 4B - Glycine max (Soybean)	0.263833
c46d_16-B10-M13R_c	775	highly similar to F10K1.14 protein - Arabidopsis thaliana (Mouse-ear cress)	0.263881
cHS_37-F02-M13R_c	313		0.264211
c15d_01-C10-M13R_c	808		0.26473
cHS_07-C01-M13R_c	856	highly similar to At1g35180 - Arabidopsis thaliana (Mouse-ear cress)	0.26697
cCI_55-C12-M13R_c	880		0.269124
cCI_33-B12-M13R_c	246		0.269549
cCI_38-A07-M13R_c	797	highly similar to Arabidopsis thaliana genomic DNA, chromosome 5, TAC clone:K3K3 - Arabidopsis thaliana (Mouse-ear cress)	0.270132
cA_31-B03-M13R_c	798	similar to IQ calmodulin-binding region - Medicago truncatula (Barrel medic)	0.270567
cHS_37-B06-M13R_c	830	highly similar to Glucosyltransferase - Ipomoea nil (Japanese morning glory) (Pharbitis nil)	0.271778
cCL4949Contig1	430		0.272953
c46d_23-C01-M13R_c	341		0.273702
cHS_13-B11-M13R_c	555		0.27408
cCL4635Contig1	799	highly similar to WRKY transcription factor 2 - Gossypium hirsutum (Upland cotton)	0.275484
cPSI_18-B12-M13R_c	746	highly similar to Serine carboxypeptidase 2 precursor (EC 3.4.16.6) (Serine carboxypeptidase II) (Carboxypeptidase D) (Bri1 suppressor 1) [Contains: Serine carboxypeptidase 2 chain A (Serine carboxypeptidase II chain A); Serine carboxypeptidase 2 chain B	0.27587
cSSH1K7_c	128		0.276003
cCL2789Contig1	1181	highly similar to RbohAp108 - Arabidopsis thaliana (Mouse-ear cress)	0.276301
cPSI_13-D08-M13R_c	830	similar to gw1.VI.1824.1	0.2764
cSSH7C5_c	104		0.276446
c15d_41-B08-M13R_c	761		0.276668
c15d_14-G11-M13R_c	558		0.277027
c46d_25-B10-M13R_c	530	highly similar to P-glycoprotein homologue - Hordeum vulgare (Barley)	0.279281
cCL533Contig1	1211	highly similar to Putative early light induced protein - Arachis hypogaea (Peanut)	0.279386
cCL335Contig1	1121	highly similar to AT4g33900 - Arabidopsis thaliana (Mouse-ear cress)	0.27953
cAI_12-D10-M13R_c	826	highly similar to Integral membrane protein - Beta vulgaris (Sugar beet)	0.279707
cCI_40-F07-M13R_c	597	highly similar to Polygalacturonase-like protein - Fragaria ananassa (Strawberry)	0.280613
cFR13K22_c	267	similar to 3-ketoacyl-CoA synthase 21 - Arabidopsis thaliana (Mouse-ear cress)	0.28069
cCI_35-D09-M13R_c	596	highly similar to Isomultiflorenol synthase - Luffa cylindrica (Smooth loofah) (Sponge gourd)	0.281208
cCI_34-H02-M13R_c	569	highly similar to Cytosolic aldehyde dehydrogenase RF2D - Zea mays (Maize)	0.281255
cHS_33-G08-M13R_c	344		0.282401
c15d_15-G08-M13R_c	392		0.282602
cCL5884Contig1	494	similar to Os06g0523300 protein - Oryza sativa (japonica cultivar-group)	0.283575
cPSI_31-A02-M13R_c	832	highly similar to Putative receptor-like protein kinase - Arabidopsis thaliana (Mouse-ear cress)	0.286952
cA_35-A02-M13R_c	355		0.287118
c46d_29-A09-M13R_c	845	highly similar to IMP dehydrogenase/GMP reductase - Medicago truncatula (Barrel medic)	0.287156
cCL3147Contig1	1437	highly similar to Putative shikimate kinase - Fagus sylvatica (Beechnut)	0.287689
cCL5134Contig1	830	highly similar to Beta-1,3-glucanase - Camellia sinensis (Tea)	0.287722
cPSI_25-B07-M13R_c	836	highly similar to Omega-3 desaturase - Pelargonium hortorum (Common geranium)	0.287822
cCL3216Contig1	776	highly similar to Adenosine 5'-phosphosulfate reductase - Glycine max (Soybean)	0.288558
cCL1840Contig1	1370	highly similar to NADP-dependent glyceraldehyde-3-phosphate dehydrogenase - Arabidopsis thaliana (Mouse-ear cress)	0.289945
cCL5027Contig1	828	highly similar to F20P5.5 protein - Arabidopsis thaliana (Mouse-ear cress)	0.29025
cAI_30-G01-M13R_c	340	similar to Homeobox-leucine zipper protein HAT9 - Arabidopsis thaliana (Mouse-ear cress)	0.290367
cPS_34-A01-M13R_c	550		0.290788
cAI_12-F05-M13R_c	666		0.291654
cFR14O21_c	533		0.292319
cHS_04-D11-M13R_c	457		0.292924
cAI_03-B09-M13R_c	736	similar to S-adenosyl-L-methionine:salicylic acid methyltransferase - Antirrhinum majus (Garden snapdragon)	0.293258
cCL704Contig1	685	highly similar to Alcohol acetyltransferase - Cucumis melo (Muskmelon)	0.295525
cA_33-F07-M13R_c	573		0.296123
cCI_05-B03-M13R_c	795		0.296196
cHS_12-C09-M13R_c	387		0.297283
cCL3555Contig1	1390	highly similar to Putative phospholipase - Arabidopsis thaliana (Mouse-ear cress)	0.29763
cCL4609Contig1	867	similar to eugene3.00002518	0.297822
cAI_11-B07-M13R_c	932	highly similar to F1E22.16 - Arabidopsis thaliana (Mouse-ear cress)	0.298121
cFR11A23_c	452		0.300119
cCL1541Contig1	1454	highly similar to Gibberellin 2-oxidase - Cucurbita maxima (Pumpkin) (Winter squash)	0.301294
cP2.3_c	550	highly similar to MYB family transcription factor (Hsr1), putative - Arabidopsis thaliana (Mouse-ear cress)	0.304253
cPS_22-B08-M13R_c	831	highly similar to grail3.0028016001	0.304299
cPS_20-D06-M13R_c	772		0.304825
cCL6042Contig1	746	highly similar to 4-coumarate:CoA ligase 3 - Populus trichocarpa x Populus deltoides	0.306441
cHS_35-H12-M13R_c	828	similar to At1g30520/F26G16_3 - Arabidopsis thaliana (Mouse-ear cress)	0.306456
cCL3387Contig1	1131	highly similar to H0818E04.16 protein - Oryza sativa (Rice)	0.30918
c15d_24-C12-M13R_c	478		0.309185
cCL2628Contig1	669		0.310544
cA_05-E09-M13R_c	832	highly similar to F4N2.17 - Arabidopsis thaliana (Mouse-ear cress)	0.310593
cA_36-E07-M13R_c	790	highly similar to F14D16.30 - Arabidopsis thaliana (Mouse-ear cress)	0.311097
cCL5631Contig1	1155	similar to Putative amelogenin - Oryza sativa (Rice)	0.311708
cCI_50-E12-M13R_c	842	highly similar to At1g06620 - Arabidopsis thaliana (Mouse-ear cress)	0.312487
cA_08-E08-M13R_c	628		0.312593
c46d_17-B06-M13R_c	764		0.313819
cCL935Contig1	812	highly similar to AT5g13220/T31B5_40 - Arabidopsis thaliana (Mouse-ear cress)	0.313953
c15d_01-H08-M13R_c	843	highly similar to Phenylalanine ammonia-lyase - Stylosanthes humilis (Townsville stylo)	0.313961
cCL5218Contig1	690	highly similar to Protein At5g22580 - Arabidopsis thaliana (Mouse-ear cress)	0.313997
c15d_36-C11-M13R_c	459		0.317704
cFR18A6_c	631		0.318333
cCL4305Contig1	544	highly similar to Alcohol acyl-transferase - Prunus mume (Japanese flowering apricot)	0.319014
cHS_29-C05-M13R_c	110		0.31908
cCI_27-E03-M13R_c	849	similar to F22L4.5 protein - Arabidopsis thaliana (Mouse-ear cress)	0.319796
cCL5965Contig1	683		0.319922
cCL772Contig1	696	highly similar to H3 histone, family 2 isoform 2 - Mus musculus	0.321003
cHS_24-B01-M13R_c	482		0.321174
cCL1943Contig1	694	highly similar to Xylogen protein 1 - Zinnia elegans (Zinnia)	0.321273
cCL427Contig1	1534	highly similar to Arabidopsis thaliana genomic DNA, chromosome 5, P1 clone:MFO20 - Arabidopsis thaliana (Mouse-ear cress)	0.3222
cCL668Contig1	1430	highly similar to MutT domain protein-like - Oryza sativa (japonica cultivar-group)	0.32226
c15d_07-B06-M13R_c	843		0.322761
cFR14H23_c	613	highly similar to Protein At1g09970 - Arabidopsis thaliana (Mouse-ear cress)	0.323067
cCL3360Contig1	909	highly similar to Putative WRKY transcription factor 30 - Vitis aestivalis (Grape)	0.32315
cCL3088Contig1	874	similar to Gb|AAD43171.1 - Arabidopsis thaliana (Mouse-ear cress)	0.323738
cPS_28-H11-M13R_c	771	highly similar to F3H7.11 protein - Arabidopsis thaliana (Mouse-ear cress)	0.324104
cCL6110Contig1	1070		0.32431
cCI_13-E02-M13R_c	457		0.32485
cCL1879Contig1	803	highly similar to Phytochelatin synthetase-like protein - Phaseolus vulgaris (Kidney bean) (French bean)	0.326223
cCI_22-G05-M13R_c	854	highly similar to Xylulose kinase like protein - Arabidopsis thaliana (Mouse-ear cress)	0.328129
c15d_03-D12-M13R_c	377	highly similar to Putative leucine-rich repeat protein - Arabidopsis thaliana (Mouse-ear cress)	0.329477
c46d_32-A10-M13R_c	686		0.330267
cA_39-H09-M13R_c	897	highly similar to AP2 domain transcription factor - Arabidopsis thaliana (Mouse-ear cress)	0.330284
c46d_19-B12-M13R_c	449		0.330587
cCL457Contig1	1071	highly similar to Putative ripening-related protein - Vitis vinifera (Grape)	0.331081
cCL935Contig2	951	highly similar to AT5g13220/T31B5_40 - Arabidopsis thaliana (Mouse-ear cress)	0.331204
cCL5160Contig1	1296	highly similar to Hly-III related proteins - Medicago truncatula (Barrel medic)	0.331729
cA_11-C10-M13R_c	397		0.332898
cPSI_21-E10-M13R_c	850	highly similar to OSJNBb0056F09.1 protein - Oryza sativa (japonica cultivar-group)	0.333289
cA_12-F02-M13R_c	754	highly similar to Putative plastidic cysteine synthase 1 - Oryza sativa (japonica cultivar-group)	0.334369
cFR16G23_c	343	similar to Similarity to myosin heavy chain - Arabidopsis thaliana (Mouse-ear cress)	0.335425
cCI_62-E03-M13R_c	887		0.336017
cA_15-G10-M13R_c	711	highly similar to Mitogen-activated protein kinase 9 - Arabidopsis thaliana (Mouse-ear cress)	0.336806
cCL3458Contig1	902	highly similar to Response regulator receiver - Medicago truncatula (Barrel medic)	0.337456
cPS_30-C03-M13R_c	792	highly similar to Dihydrolipoylacyltransferase subunit of the branched-chain alpha-keto acid dehydrogenase complex - Arabidopsis thaliana (Mouse-ear cress)	0.337507
cCL2252Contig1	795	similar to Serine/proline-rich - Arabidopsis thaliana (Mouse-ear cress)	0.338154
cCL1299Contig1	995	similar to Humj1 - Humulus japonicus (Japanese hop)	0.338599
cCI_44-E06-M13R_c	625	highly similar to Endoglucanase 2 precursor - Arabidopsis thaliana (Mouse-ear cress)	0.338797
cHS_32-A03-M13R_c	362		0.340558
cHS_17-E09-M13R_c	791	highly similar to Cyclopropane fatty acid synthase - Populus trichocarpa (Western balsam poplar)	0.342554
c15d_41-D01-M13R_c	559	highly similar to 1-aminocyclopropane-1-carboxylate synthase - Rosa hybrid cultivar 'Kardinal'	0.343344
cAI_14-C07-M13R_c	683	highly similar to Putative sorbitol transporter - Prunus cerasus	0.343349
c15d_14-D01-M13R_c	505	similar to HyuC-like protein - Arabidopsis thaliana (Mouse-ear cress)	0.343659
cCL5846Contig1	855	highly similar to Kinesin motor domain, putative - Medicago truncatula (Barrel medic)	0.343859
cPSI_02-F08-M13R_c	836	highly similar to F1K23.12 - Arabidopsis thaliana (Mouse-ear cress)	0.344749
cCL5861Contig1	996	highly similar to Heat shock factor protein HSF24 - Solanum peruvianum (Peruvian tomato) (Lycopersicon peruvianum)	0.345697
cCL5886Contig1	741	highly similar to F21D18.27 - Arabidopsis thaliana (Mouse-ear cress)	0.347231
c15d_31-B10-M13R_c	764		0.347468
cPS_14-C09-M13R_c	516	similar to Gb|AAC67354.1 - Arabidopsis thaliana (Mouse-ear cress)	0.348241
cCI_38-A05-M13R_c	380	highly similar to Copine-like protein - Arabidopsis thaliana (Mouse-ear cress)	0.349053
cPS_31-G09-M13R_c	703		0.349301
cPS_36-F06-M13R_c	749	highly similar to STS14 protein precursor - Solanum tuberosum (Potato)	0.349416
cCI_66-A12-M13R_c	882	similar to grail3.0006029801	0.349865
cCL4363Contig1	799	highly similar to Tetratricopeptide repeat, putative - Medicago truncatula (Barrel medic)	0.349972
c15d_31-E05-M13R_c	725		0.350777
cPSI_33-F04-M13R_c	867	highly similar to MADS box protein 26 - Cucumis sativus (Cucumber)	0.350947
cCL3297Contig1	722	highly similar to Putatative tyrosine aminotransferase - Arabidopsis thaliana (Mouse-ear cress)	0.351613
cCL4751Contig1	580	highly similar to Xyloglucan endotransglycosylase precursor - Populus tremula x Populus tremuloides	0.353248
cCL1388Contig1	878		0.355229
cCL2071Contig2	1417	highly similar to Gb|AAD26950.1 - Arabidopsis thaliana (Mouse-ear cress)	0.35542
cPSI_33-A05-M13R_c	702	similar to MLP-like protein 28 - Arabidopsis thaliana (Mouse-ear cress)	0.356208
cPSI_31-B03-M13R_c	735	similar to fgenesh4_pg.C_LG_VI001509	0.357083
c15d_04-E04-M13R_c	790	similar to putative carboxy-terminal proteinase D1-like protein - Oryza sativa (japonica cultivar-group)	0.357163
cPSI_03-F05-M13R_c	776	highly similar to fgenesh4_pg.C_LG_X000444	0.357369
cCL1379Contig1	772	highly similar to Putative Signal peptidase I - Oryza sativa (japonica cultivar-group)	0.357402
cPSI_03-F01-M13R_c	382		0.358167
c15d_30-G08-M13R_c	826	similar to grail3.0044016401	0.35922
cCL4032Contig1	766	highly similar to At5g27290 - Arabidopsis thaliana (Mouse-ear cress)	0.360433
cCL3261Contig1	705		0.361488
c46d_16-E01-M13R_c	677	similar to Cellulose synthase-like protein OsCslA9 - Oryza sativa (Rice)	0.361796
cCL2671Contig1	804	highly similar to Os06g0103900 protein - Oryza sativa (japonica cultivar-group)	0.361981
cCI_01-C08-M13R_c	560		0.362399
cCL1400Contig1	944	highly similar to RXW8 protein - Arabidopsis thaliana (Mouse-ear cress)	0.363518
cCL1678Contig2	1033	highly similar to Os09g0407700 protein - Oryza sativa (japonica cultivar-group)	0.363937
cPS_10-F11-M13R_c	555	similar to Putative glucosyltransferase-3 - Oryza sativa (japonica cultivar-group)	0.363954
cCL3688Contig1	806	highly similar to F2E2.7 - Arabidopsis thaliana (Mouse-ear cress)	0.364887
cCI_25-B08-M13R_c	373		0.365029
cCI_28-E07-M13R_c	452		0.365256
cCL3873Contig1	798	highly similar to Zinc/iron permease - Medicago truncatula (Barrel medic)	0.365733
cA_26-F04-M13R_c	795	highly similar to At4g09040 - Arabidopsis thaliana (Mouse-ear cress)	0.366156
cAI_06-H11-M13R_c	733	highly similar to Universal stress protein - Medicago truncatula (Barrel medic)	0.366209
cA_09-C06-M13R_c	841	similar to | Symbol: None | MATE efflux family protein, low similarity to enhanced disease susceptibility 5 (Arabidopsis thaliana) GI:16589070; contains Pfam profile PF01554: Uncharacterized membrane protein family | chr2:16071602-16075369 FORWARD | Alias	0.36638
cCL469Contig1	1725	highly similar to Protein phosphatase 2C-like - Medicago truncatula (Barrel medic)	0.367309
cCI_69-A09-M13R_c	907	similar to SAM (And some other nucleotide) binding motif - Medicago truncatula (Barrel medic)	0.367328
cCI_65-B08-M13R_c	973		0.367582
c46d_29-A01-M13R_c	516		0.368045
cPS_26-B11-M13R_c	699	highly similar to Gb|AAB82627.1 - Arabidopsis thaliana (Mouse-ear cress)	0.369272
cAI_18-H02-M13R_c	896	highly similar to Glycoside hydrolase, family 1 - Medicago truncatula (Barrel medic)	0.370516
c46d_08-F03-M13R_c	429		0.370714
cCL1964Contig1	1344	highly similar to F17A17.37 protein - Arabidopsis thaliana (Mouse-ear cress)	0.371223
cCI_10-E03-M13R_c	852	highly similar to Putative mitochondrial carrier protein - Arabidopsis thaliana (Mouse-ear cress)	0.371307
cMC294_c	708	highly similar to Putative non-phototropic hypocotyl; 25081-26618 - Arabidopsis thaliana (Mouse-ear cress)	0.371779
cCL1002Contig1	970	highly similar to H0818E04.16 protein - Oryza sativa (Rice)	0.372141
cCL4665Contig1	847	highly similar to 4-coumarate:CoA ligase - Betula platyphylla	0.374642
cAI_22-H10-M13R_c	801	highly similar to AT3g27930/K24A2_2 - Arabidopsis thaliana (Mouse-ear cress)	0.37516
cCL4615Contig1	1053	highly similar to DREB-like protein - Cucumis melo (Muskmelon)	0.375747
cCI_13-A11-M13R_c	720	similar to At5g23760 - Arabidopsis thaliana (Mouse-ear cress)	0.377524
cCI_04-C12-M13R_c	805	highly similar to Beta-amylase - Castanea crenata (Japanese chestnut)	0.378227
cA_28-A09-M13R_c	119	similar to gw1.I.3033.1	0.378884
cCI_47-H03-M13R_c	785	highly similar to MutT domain protein-like - Oryza sativa (japonica cultivar-group)	0.379746
cCI_20-E12-M13R_c	763	highly similar to AT4g28740/F16A16_150 - Arabidopsis thaliana (Mouse-ear cress)	0.380038
cCI_60-B12-M13R_c	909	similar to Putative HNH endonuclease - Oryza sativa (japonica cultivar-group)	0.380992
cCL488Contig2	786	highly similar to 3-hydroxyisobutyryl-coenzyme A hydrolase - Arabidopsis thaliana (Mouse-ear cress)	0.381522
cCI_13-C08-M13R_c	425		0.381739
cCL2713Contig1	730	highly similar to Cellulose synthase-like protein OsCslE1 - Oryza sativa (Rice)	0.382446
cA_04-F12-M13R_c	304	similar to Moco containing protein (Os08g0530400 protein) (Moco containing protein(OsMCP)) - Oryza sativa (japonica cultivar-group)	0.382669
cHS_12-G04-M13R_c	743	highly similar to Endoglucanase 10 precursor - Arabidopsis thaliana (Mouse-ear cress)	0.382972
cFR14H18_c	630		0.383606
cA_36-D06-M13R_c	864	highly similar to CAPIP1 - Capsicum annuum (Bell pepper)	0.383975
cA_08-C07-M13R_c	677	similar to BTB and TAZ domain protein 5 - Arabidopsis thaliana (Mouse-ear cress)	0.385742
cCL4272Contig1	1451	highly similar to T3F24.2 protein - Arabidopsis thaliana (Mouse-ear cress)	0.385941
cHS_38-C05-M13R_c	810	highly similar to Arabidopsis thaliana genomic DNA, chromosome 5, TAC clone:K3K3 - Arabidopsis thaliana (Mouse-ear cress)	0.388544
cCI_52-A10-M13R_c	782	highly similar to 39 kDa EF-Hand containing protein - Solanum tuberosum (Potato)	0.389293
cCL4844Contig1	470		0.389329
cCL1078Contig1	918	highly similar to LIM domain containing protein-like - Oryza sativa (japonica cultivar-group)	0.39252
cCL5610Contig1	772	highly similar to Nuclear transcription factor Y subunit A-7 - Arabidopsis thaliana (Mouse-ear cress)	0.393636
cCL1815Contig1	951	similar to ZCF37 protein - Arabidopsis thaliana (Mouse-ear cress)	0.393963
cCI_52-E10-M13R_c	890	highly similar to Putative RING zinc finger protein; 69105-67310 - Arabidopsis thaliana (Mouse-ear cress)	0.394093
cAI_21-D07-M13R_c	918	highly similar to Cinnamate-4-hydroxylase - Cucumis sativus (Cucumber)	0.395132
cPS_14-E01-M13R_c	845	highly similar to S-receptor kinase - Arabidopsis thaliana (Mouse-ear cress)	0.395326
cHS_35-D02-M13R_c	523		0.396582
cPSI_24-F06-M13R_c	735	highly similar to UDP-glucose glucosyltransferase - Rhodiola sachalinensis	0.397068
cCL3083Contig1	1182	highly similar to Nucleotide binding protein, PINc - Medicago truncatula (Barrel medic)	0.397094
cA_24-A12-M13R_c	823	highly similar to Pectate lyase-like protein - Arabidopsis thaliana (Mouse-ear cress)	0.397653
cCI_62-F03-M13R_c	958	highly similar to Putative RNase - Oryza sativa (japonica cultivar-group)	0.400775
cHS_24-C05-M13R_c	881		0.401613
cHS_23-G08-M13R_c	545		0.401962
cCI_19-D03-M13R_c	651		0.403539
c15d_41-B01-M13R_c	669	highly similar to LIM domain containing protein-like - Oryza sativa (japonica cultivar-group)	0.404796
c46d_33-H08-M13R_c	670	highly similar to 4-coumarate-CoA ligase-like protein - Arabidopsis thaliana (Mouse-ear cress)	0.405352
cA_22-H02-M13R_c	771	similar to Amino acid permease, putative - Arabidopsis thaliana (Mouse-ear cress)	0.405471
c46d_32-C05-M13R_c	536		0.406868
cA_15-F06-M13R_c	655		0.407056
cCL2559Contig1	1558	highly similar to Phosphatidylglycerol specific phospholipase C - Arabidopsis thaliana (Mouse-ear cress)	0.407161
cCL1092Contig1	1117	highly similar to Putative heat shock protein - Arabidopsis thaliana (Mouse-ear cress)	0.407994
c46d_10-C08-M13R_c	775	similar to TOM1 protein - Arabidopsis thaliana (Mouse-ear cress)	0.410627
cCL1387Contig1	640	highly similar to Arabidopsis thaliana genomic DNA, chromosome 5, P1 clone:MIO24 - Arabidopsis thaliana (Mouse-ear cress)	0.410683
cCI_60-E10-M13R_c	598		0.411775
cHS_08-E04-M13R_c	754	highly similar to PGR5 - Amaranthus hybridus (Slim amaranth)	0.412747
cCI_60-E02-M13R_c	394		0.41277
cCI_55-H12-M13R_c	497		0.413018
cCL2159Contig1	966	highly similar to LIM domain containing protein-like - Oryza sativa (japonica cultivar-group)	0.414073
cHS_04-E07-M13R_c	461	similar to eugene3.00002538	0.418666
cCL4395Contig1	1451	highly similar to Pollen specific protein SF21 - Arabidopsis thaliana (Mouse-ear cress)	0.418705
cPSI_37-A07-M13R_c	829	similar to Telomere repeat-binding protein homolog - Arabidopsis thaliana (Mouse-ear cress)	0.418865
cCL4940Contig1	1206	similar to estExt_fgenesh4_pg.C_LG_II0219	0.419185
cCL611Contig1	1499	highly similar to Putative carnitine/acylcarnitine translocase - Oryza sativa (Rice)	0.419513
cCI_53-H01-M13R_c	625		0.420643
cAI_22-A11-M13R_c	856	highly similar to Probable fructokinase-4 - Arabidopsis thaliana (Mouse-ear cress)	0.421816
cCL5477Contig1	994	highly similar to Putative hydroxymethyltransferase - Oryza sativa (japonica cultivar-group)	0.422059
cA_03-A11-M13R_c	830	highly similar to Sorbitol transporter - Malus domestica (Apple) (Malus sylvestris)	0.422092
c15d_23-E10-M13R_c	449		0.422632
cCL2824Contig1	691		0.423964
cCL1429Contig1	1387	highly similar to ABC transporter, transmembrane region, type 1 - Medicago truncatula (Barrel medic)	0.424326
cPSI_09-B10-M13R_c	500	similar to Arabidopsis thaliana genomic DNA, chromosome 3, P1 clone:MZN24 - Arabidopsis thaliana (Mouse-ear cress)	0.424404
cHS_39-C12-M13R_c	872	highly similar to GRAS transcription factor - Medicago truncatula (Barrel medic)	0.425215
cPSI_29-A04-M13R_c	926	highly similar to AT4g33900 - Arabidopsis thaliana (Mouse-ear cress)	0.426285
cHS_06-H06-M13R_c	546		0.426603
cCL4388Contig1	789	highly similar to Os01g0128800 protein - Oryza sativa (japonica cultivar-group)	0.42794
cCL2996Contig1	888	highly similar to 3-ketoacyl-CoA synthase - Gossypium hirsutum (Upland cotton)	0.43064
cCL1453Contig1	806	highly similar to Protein BRICK1 - Arabidopsis thaliana (Mouse-ear cress)	0.431883
cHS_39-F05-M13R_c	785	highly similar to Growth regulator-related protein - Arabidopsis thaliana (Mouse-ear cress)	0.43271
cCL3467Contig1	1652	similar to S locus F-box-S2C protein - Antirrhinum hispanicum (Snapdragon)	0.43723
cPS_05-E06-M13R_c	830	highly similar to Amino acid/polyamine transporter II - Medicago truncatula (Barrel medic)	0.440241
c15d_29-B03-M13R_c	570	highly similar to GRAS transcription factor - Medicago truncatula (Barrel medic)	0.441008
c46d_14-C06-M13R_c	746	highly similar to ClpB - Phaseolus lunatus (Lima bean) (Phaseolus limensis)	0.44414
c46d_22-B08-M13R_c	406		0.444262
cA_24-C08-M13R_c	813	highly similar to MZB10.10 protein - Arabidopsis thaliana (Mouse-ear cress)	0.444571
cCL5648Contig1	1043	highly similar to Genomic DNA, chromosome 5, P1 clone:MUK11 - Arabidopsis thaliana (Mouse-ear cress)	0.44575
cCL3100Contig1	796	highly similar to Pyridoxine biosynthesis protein - Glycine max (Soybean)	0.445782
cCI_09-A06-M13R_c	898	highly similar to Sorbitol transporter - Malus domestica (Apple) (Malus sylvestris)	0.449348
cPS_06-G09-M13R_c	577	highly similar to F22M8.7 protein - Arabidopsis thaliana (Mouse-ear cress)	0.44961
cCL3186Contig1	831	highly similar to Emb|CAB45497.1 - Arabidopsis thaliana (Mouse-ear cress)	0.449808
cCL2427Contig1	924	highly similar to Arabidopsis thaliana genomic DNA, chromosome 5, P1 clone:MTG10 - Arabidopsis thaliana (Mouse-ear cress)	0.450411
cCL2959Contig1	1190	highly similar to Dof12 - Glycine max (Soybean)	0.451277
c46d_29-C11-M13R_c	411		0.451762
cCL4808Contig1	471	similar to eugene3.00060875	0.454796
c15d_26-C06-M13R_c	493	highly similar to Beta-amylase - Glycine max (Soybean)	0.454929
cCL1196Contig1	956	highly similar to At1g17620 - Arabidopsis thaliana (Mouse-ear cress)	0.456928
cCL6060Contig1	798	highly similar to Orn/DAP/Arg decarboxylase 2; Protease-associated PA; Proteinase inhibitor I9, subtilisin propeptide - Medicago truncatula (Barrel medic)	0.457114
cCL2677Contig1	1675	highly similar to Perakine reductase - Rauvolfia serpentina (Serpentwood) (Devilpepper)	0.458692
cCL5522Contig1	801	similar to eugene3.00090491	0.459646
cPS_34-A04-M13R_c	851	highly similar to Putative WRKY4 transcription factor - Vitis aestivalis (Grape)	0.460021
cCL2567Contig1	285		0.461475
cCL1196Contig2	674	similar to At1g17620 - Arabidopsis thaliana (Mouse-ear cress)	0.461955
cCL3016Contig1	988	highly similar to Alpha-glucan phosphorylase, H isozyme - Solanum tuberosum (Potato)	0.46316
cCI_01-E08-M13R_c	695	similar to Nudix hydrolase 16, mitochondrial precursor - Arabidopsis thaliana (Mouse-ear cress)	0.463573
cA_35-C07-M13R_c	822	highly similar to Aldehyde dehydrogenase - Medicago truncatula (Barrel medic)	0.463779
cPS_15-C12-M13R_c	326		0.464469
cCL5637Contig1	1064	highly similar to Putative NLI interacting factor - Oryza sativa (japonica cultivar-group)	0.46473
cHS_15-H03-M13R_c	665		0.464809
cPSI_06-B09-M13R_c	700	highly similar to Glycoside hydrolase, family 1 - Medicago truncatula (Barrel medic)	0.465323
cCL5162Contig1	782	highly similar to gw1.XIV.3378.1	0.465698
c15d_24-G11-M13R_c	327		0.466064
cCL6164Contig1	1053	highly similar to Major facilitator superfamily MFS_1 - Medicago truncatula (Barrel medic)	0.467418
cCL1995Contig1	1423	highly similar to AT5g10730/MAJ23_90 - Arabidopsis thaliana (Mouse-ear cress)	0.467751
cHS_06-G12-M13R_c	879	similar to Major facilitator superfamily MFS_1 - Medicago truncatula (Barrel medic)	0.468925
cCI_14-B07-M13R_c	474		0.469222
c15d_18-D11-M13R_c	564	similar to Emb|CAB39630.1 - Arabidopsis thaliana (Mouse-ear cress)	0.469419
cCI_67-F07-M13R_c	756	highly similar to Aquaporin PIP2.1 - Arabidopsis thaliana (Mouse-ear cress)	0.469725
cCI_03-C09-M13R_c	253		0.469863
cAI_02-C01-M13R_c	583	highly similar to | Symbol: None | complex 1 family protein / LVR family protein, contains Pfam PF05347: Complex 1 protein (LYR family) | chr2:16576508-16577595 FORWARD | Aliases: None	0.471498
cA_05-G03-M13R_c	493		0.473985
cCL4477Contig1	1379	highly similar to | Symbol: None | transducin family protein / WD-40 repeat family protein, contains ten G-protein beta-subunit (beta-transducin) WD-40 repeats | chr4:801032-808060 REVERSE | Aliases: None	0.474447
cA_26-A01-M13R_c	740		0.474666
cCI_06-H09-M13R_c	852		0.474726
cCL4286Contig1	677		0.475889
cCI_66-E11-M13R_c	425		0.478697
cCL3008Contig1	1004	similar to estExt_fgenesh4_pg.C_LG_VII1167	0.47911
cHS_02-H12-M13R_c	742	highly similar to Glycoside hydrolase, family 17 - Medicago truncatula (Barrel medic)	0.479877
cCI_53-B01-M13R_c	843	highly similar to Rho GDP-dissociation inhibitor 1 - Arabidopsis thaliana (Mouse-ear cress)	0.484201
cP3.03_c	663	highly similar to Putative chloroplast-targeted beta-amylase - Oryza sativa (Rice)	0.484957
cCL813Contig1	1450	highly similar to Non-intrinsic ABC protein 4 - Arabidopsis thaliana (Mouse-ear cress)	0.485737
cA_04-F11-M13R_c	669	highly similar to 1-aminocyclopropane-1-carboxylate oxidase 1 - Cucumis melo (Muskmelon)	0.486217
cCL2256Contig1	1642	highly similar to MYB transcription factor MYB133 - Glycine max (Soybean)	0.491436
cCL6230Contig1	684	highly similar to Triacylglycerol/steryl ester lipase-like protein - Medicago truncatula (Barrel medic)	0.491802
cCL4793Contig1	883		0.493242
cPSI_33-E10-M13R_c	805	highly similar to Os03g0791500 protein - Oryza sativa (japonica cultivar-group)	0.493285
cAI_28-B07-M13R_c	907	highly similar to Geraniol 10-hydroxylase - Catharanthus roseus (Rosy periwinkle) (Madagascar periwinkle)	0.49451
cCL2140Contig1	941	highly similar to Photosystem II protein W-like - Arabidopsis thaliana (Mouse-ear cress)	0.494606
cCI_11-F08-M13R_c	475		0.500801
c15d_41-C06-M13R_c	788	highly similar to TGACG-motif-binding protein - Glycine max (Soybean)	0.505469
cCL5495Contig1	1067	highly similar to Gb|AAF31026.1 - Arabidopsis thaliana (Mouse-ear cress)	0.506004
cCL2516Contig1	842		0.506654
cHS_28-A04-M13R_c	796	highly similar to PPR-repeat protein, putative - Arabidopsis thaliana (Mouse-ear cress)	0.507879
cCI_17-H06-M13R_c	805	highly similar to F13O11.8 protein - Arabidopsis thaliana (Mouse-ear cress)	0.508231
cCL502Contig1	1161	similar to T29M8.5 protein - Arabidopsis thaliana (Mouse-ear cress)	0.510116
cPSI_34-D08-M13R_c	469	highly similar to O-methyltransferase, family 2 - Medicago truncatula (Barrel medic)	0.516275
cCL2826Contig1	1383	highly similar to Digalactosyldiacylglycerol synthase 1, chloroplast precursor - Glycine max (Soybean)	0.518353
cCL2035Contig1	1497	highly similar to Telomeric DNA-binding protein 1 - Arabidopsis thaliana (Mouse-ear cress)	0.51998
cCI_59-E08-M13R_c	463		0.525206
cCL3643Contig1	1046	highly similar to BZIP transcription factor protein - Capsicum annuum (Bell pepper)	0.525317
cCL3553Contig1	1154	highly similar to Cyclin dependent kinase inhibitor - Euphorbia esula (Leafy spurge)	0.527675
cCL3945Contig1	898	highly similar to Os09g0556200 protein - Oryza sativa (japonica cultivar-group)	0.528801
cCI_53-C11-M13R_c	728	highly similar to Receptor protein kinase - Arabidopsis thaliana (Mouse-ear cress)	0.531635
cP1.42_c	718	highly similar to Cytosolic aldehyde dehydrogenase RF2D - Zea mays (Maize)	0.540219
cP1.80_c	823	highly similar to F11O4.13 - Arabidopsis thaliana (Mouse-ear cress)	0.544138
cCL2770Contig1	1648	highly similar to F18O14.8 - Arabidopsis thaliana (Mouse-ear cress)	0.565901
cSSH6C7_c	482	similar to fgenesh4_pm.C_LG_V000187	1.67029
cCL5761Contig1	753		1.76596
cCI_35-D02-M13R_c	851	highly similar to T1B9.2 protein - Arabidopsis thaliana (Mouse-ear cress)	1.78854
cA_21-C08-M13R_c	613	similar to PGPD14 protein - Arabidopsis thaliana (Mouse-ear cress)	1.79172
cCL1068Contig2	868	highly similar to Plastid quinol oxidase - Solanum lycopersicum (Tomato) (Lycopersicon esculentum)	1.79402
cCL5758Contig1	848	highly similar to DTDP-glucose 4-6-dehydratase - Cicer arietinum (Chickpea) (Garbanzo)	1.81068
cCL5544Contig1	745	highly similar to Galactose-binding like; Alpha-L-arabinofuranosidase, C-terminal - Medicago truncatula (Barrel medic)	1.82386
cMC283_c	609	highly similar to Plastid quinol oxidase - Solanum lycopersicum (Tomato) (Lycopersicon esculentum)	1.82578
cCL5478Contig1	1350	similar to OSJNBa0064M23.3 protein - Oryza sativa (japonica cultivar-group)	1.82795
cCI_31-G06-M13R_c	393	similar to | Symbol: None | glycosyl transferase family 1 protein, contains Pfam profile: PF00534 Glycosyl transferases group 1 | chr2:16792272-16794554 FORWARD | Aliases: T7M7.7, T7M7_7	1.82937
cCL3660Contig1	950		1.83162
cCI_45-A10-M13R_c	852	highly similar to At5g19500 - Arabidopsis thaliana (Mouse-ear cress)	1.83181
cCL1766Contig1	868	highly similar to Putative nucleic acid binding protein - Arabidopsis thaliana (Mouse-ear cress)	1.84058
cCL1189Contig1	1192	highly similar to Rho GDP dissociation inhibitor 1 - Medicago truncatula (Barrel medic)	1.84777
cCI_27-A10-M13R_c	468		1.8498
c15d_23-F09-M13R_c	554	highly similar to At1g73850 - Arabidopsis thaliana (Mouse-ear cress)	1.85295
cCL3842Contig1	1007	similar to F3N23.2 protein - Arabidopsis thaliana (Mouse-ear cress)	1.85421
c46d_02-A08-M13R_c	556	highly similar to P0443E07.30 - Oryza sativa (japonica cultivar-group)	1.85759
cPSI_18-H12-M13R_c	575	highly similar to Probable DEAD-box ATP-dependent RNA helicase 35 - Arabidopsis thaliana (Mouse-ear cress)	1.86233
cCL445Contig1	1085	highly similar to Putative enoyl CoA hydratase - Cicer arietinum (Chickpea) (Garbanzo)	1.87909
c46d_15-B09-M13R_c	614	similar to Putative shrunken seed protein - Brassica napus (Rape)	1.88633
cFR15J5_c	611	highly similar to RAD23 protein - Solanum lycopersicum (Tomato) (Lycopersicon esculentum)	1.8889
cCL2287Contig1	1075	highly similar to AT4g27700/T29A15_190 - Arabidopsis thaliana (Mouse-ear cress)	1.89147
cPS_14-A12-M13R_c	696		1.91717
cPSI_13-F06-M13R_c	830	highly similar to Methyltransferase small domain, putative - Medicago truncatula (Barrel medic)	1.91788
cCL1851Contig1	1343	highly similar to Putative phi-1 protein - Arabidopsis thaliana (Mouse-ear cress)	1.91806
cA_04-E01-M13R_c	947	highly similar to F14N23.23 - Arabidopsis thaliana (Mouse-ear cress)	1.92699
c15d_29-F11-M13R_c	822	highly similar to Phytochromobilin synthase - Solanum lycopersicum (Tomato) (Lycopersicon esculentum)	1.9277
cP4.67_c	684	highly similar to Peptidase M14, carboxypeptidase A - Medicago truncatula (Barrel medic)	1.92842
cCL5092Contig1	766	similar to estExt_fgenesh4_pg.C_LG_IV0254	1.93441
cCI_03-A08-M13R_c	765	highly similar to Os06g0612900 protein - Oryza sativa (japonica cultivar-group)	1.94374
cCI_15-F01-M13R_c	872	similar to fgenesh4_pg.C_LG_III001312	1.94693
cCL5260Contig1	761	highly similar to Syntaxin-31 - Arabidopsis thaliana (Mouse-ear cress)	1.95949
cHS_13-G01-M13R_c	360	highly similar to Putative caffeoyl-CoA O-methyltransferase At1g67980 - Arabidopsis thaliana (Mouse-ear cress)	1.9607
cCL4077Contig1	1097	highly similar to Copper transporter 1 - Arabidopsis thaliana (Mouse-ear cress)	1.96935
cCL3378Contig1	896	highly similar to Fgenesh protein 81 - Beta vulgaris (Sugar beet)	1.97714
cPS_41-F09-M13R_c	719		1.97932
cCL1692Contig1	1245	highly similar to Ki1 protein - Beta vulgaris (Sugar beet)	1.99294
cCL3084Contig1	1376	highly similar to Arabidopsis thaliana genomic DNA, chromosome 5, P1 clone:MUP24 - Arabidopsis thaliana (Mouse-ear cress)	1.99476
cPS_06-G08-M13R_c	742	highly similar to | Symbol: None | ACT domain-containing protein, contains Pfam profile ACT domain PF01842 | chr2:15458652-15460793 REVERSE | Aliases: T1J8.2, T1J8_2	2.0076
cCL4583Contig1	993	highly similar to Protein At5g20580 - Arabidopsis thaliana (Mouse-ear cress)	2.01025
c15d_12-A12-M13R_c	510		2.01225
cCL2457Contig1	1726	highly similar to Os02g0717600 protein - Oryza sativa (japonica cultivar-group)	2.01476
cCL5508Contig1	726	highly similar to Membrane-associated salt-inducible protein like - Arabidopsis thaliana (Mouse-ear cress)	2.01921
cCL580Contig1	1105	similar to Gb|AAF03438.1 - Arabidopsis thaliana (Mouse-ear cress)	2.01949
cPS_30-E10-M13R_c	767	highly similar to F9L1.11 protein - Arabidopsis thaliana (Mouse-ear cress)	2.01959
cPSI_29-E11-M13R_c	535	similar to UVB-resistance protein UVR8-like - Oryza sativa (japonica cultivar-group)	2.02659
c46d_23-C08-M13R_c	508	highly similar to Putative small ribonucleoprotein - Oryza sativa (Rice)	2.02691
cA_39-A09-M13R_c	407		2.02759
cPS_31-A09-M13R_c	542	similar to MLP-like protein 28 - Arabidopsis thaliana (Mouse-ear cress)	2.03143
c46d_20-B04-M13R_c	476		2.04591
cAI_11-C01-M13R_c	568		2.05787
cCL3720Contig1	850	highly similar to MAP kinase PsMAPK2 - Pisum sativum (Garden pea)	2.05868
c46d_16-D07-M13R_c	754	highly similar to Putative carboxypeptidase - Arabidopsis thaliana (Mouse-ear cress)	2.06394
c46d_05-E04-M13R_c	527	similar to grail3.0036027201	2.07401
cCL2885Contig1	501	highly similar to T22I11.3 protein - Arabidopsis thaliana (Mouse-ear cress)	2.07522
cCL1675Contig1	824	highly similar to AT4g37020 - Arabidopsis thaliana (Mouse-ear cress)	2.07854
cCI_20-A09-M13R_c	868	highly similar to AT4g37020 - Arabidopsis thaliana (Mouse-ear cress)	2.08153
cCI_27-A06-M13R_c	562		2.08212
cCL5094Contig1	865	similar to H0814G11.20 protein - Oryza sativa (Rice)	2.09103
cCI_54-A09-M13R_c	870	highly similar to BTB/POZ; NPH3 - Medicago truncatula (Barrel medic)	2.09175
cCL602Contig1	1614	highly similar to Gamma-glutamyl hydrolase precursor - Arabidopsis thaliana (Mouse-ear cress)	2.09745
cCI_35-E01-M13R_c	672		2.09809
cFR13G19_c	160		2.10526
cCL496Contig1	1076	highly similar to weakly similar to UP|Q3QD76_9GAMM (Q3QD76) Multi antimicrobial extrusion protein MatE, partial (4%)	2.10556
cPS_23-G10-M13R_c	627	similar to Gb|AAB82627.1 - Arabidopsis thaliana (Mouse-ear cress)	2.11032
c15d_38-E12-M13R_c	400		2.11124
cCL247Contig1	871	highly similar to NADPH-dependent mannose 6-phosphate reductase - Orobanche ramosa	2.11203
cAI_26-A10-M13R_c	861	highly similar to Helix-loop-helix DNA-binding - Medicago truncatula (Barrel medic)	2.11222
cPSI_24-E02-M13R_c	622	similar to At1g17620 - Arabidopsis thaliana (Mouse-ear cress)	2.11366
cA_10-D08-M13R_c	596	similar to eugene3.00140399	2.11756
cCI_06-E01-M13R_c	892	similar to Os01g0201000 protein - Oryza sativa (japonica cultivar-group)	2.13067
cHS_15-D02-M13R_c	824	highly similar to Organic cation transporter-like protein - Oryza sativa (japonica cultivar-group)	2.13631
c15d_30-B01-M13R_c	793	highly similar to Arabidopsis thaliana genomic DNA, chromosome 5, P1 clone:MYN21 - Arabidopsis thaliana (Mouse-ear cress)	2.14262
cPS_05-A06-M13R_c	801	highly similar to Cytochrome P450 82A1 - Pisum sativum (Garden pea)	2.14348
cCL2509Contig1	937	highly similar to Os01g0505400 protein - Oryza sativa (japonica cultivar-group)	2.15348
cFR18B12_c	582	highly similar to Arabidopsis thaliana genomic DNA, chromosome 3, P1 clone: MZE19 - Arabidopsis thaliana (Mouse-ear cress)	2.15774
cHS_03-C07-M13R_c	436		2.15813
cPS_32-A06-M13R_c	854	similar to F14I3.13 protein - Arabidopsis thaliana (Mouse-ear cress)	2.15962
cAI_34-H04-M13R_c	546		2.16063
cCI_40-A06-M13R_c	588	similar to Protein At5g50840 - Arabidopsis thaliana (Mouse-ear cress)	2.1654
cCL480Contig1	1025	similar to Similarity to ferredoxin-thioredoxin reductase variable chain - Arabidopsis thaliana (Mouse-ear cress)	2.16568
cCL1548Contig1	1891	highly similar to Aldehyde dehydrogenase - Oryza sativa (Rice)	2.16887
cCL1673Contig1	1070	highly similar to Zinc finger, B-box - Medicago truncatula (Barrel medic)	2.16898
cCI_52-D10-M13R_c	843	highly similar to F21B7.1 - Arabidopsis thaliana (Mouse-ear cress)	2.18421
c46d_35-C04-M13R_c	481	similar to | Symbol: None | pentatricopeptide (PPR) repeat-containing protein, low similarity to fertility restorer (Petunia x hybrida) GI:22128587; contains Pfam profile PF01535: PPR repeat; identical to cDNA membrane-associated salt-inducible protein li	2.18793
cCL3182Contig1	796	highly similar to Glutathione S-transferase GST 7 - Glycine max (Soybean)	2.18836
cCL3282Contig1	811	highly similar to Xylose isomerase - Medicago truncatula (Barrel medic)	2.18896
cAI_23-C05-M13R_c	586		2.1904
cCI_58-G03-M13R_c	451	highly similar to Os09g0484800 protein - Oryza sativa (japonica cultivar-group)	2.19105
cFR12P8_c	691	highly similar to Mevalonate and galactokinase - Medicago truncatula (Barrel medic)	2.19318
c46d_39-D04-M13R_c	604		2.20505
c46d_04-A10-M13R_c	250		2.21133
c46d_22-G09-M13R_c	591	highly similar to Na+/H+ antiporter - Populus euphratica (Euphrates poplar)	2.21239
c15d_10-D11-M13R_c	676	highly similar to NAM / CUC2 -like protein - Arabidopsis thaliana (Mouse-ear cress)	2.21377
cPS_10-A02-M13R_c	854	highly similar to F3F20.13 protein - Arabidopsis thaliana (Mouse-ear cress)	2.21932
cCL3806Contig1	849	highly similar to SAM (And some other nucleotide) binding motif - Medicago truncatula (Barrel medic)	2.22515
cCL3744Contig1	771	highly similar to Serine/threonine-protein kinase SAPK8 - Oryza sativa (Rice)	2.22525
cAI_03-F02-M13R_c	665		2.2258
c46d_30-G07-M13R_c	651	similar to T23J18.11 - Arabidopsis thaliana (Mouse-ear cress)	2.23053
cPS_30-G01-M13R_c	794	highly similar to Putative cation diffusion facilitator 9 - Oryza sativa (japonica cultivar-group)	2.2311
cCL247Contig2	1450	highly similar to Aldo/keto reductase - Medicago truncatula (Barrel medic)	2.23516
c46d_27-H03-M13R_c	697	highly similar to Phytol kinase 1, chloroplast precursor - Arabidopsis thaliana (Mouse-ear cress)	2.23724
cPS_40-D04-M13R_c	855		2.24047
c15d_15-G12-M13R_c	606	highly similar to Os09g0106700 protein - Oryza sativa (japonica cultivar-group)	2.246
cPS_41-E10-M13R_c	837	highly similar to Protein At4g31150 - Arabidopsis thaliana (Mouse-ear cress)	2.24605
cFR17C19_c	368	similar to KAP-2 - Phaseolus vulgaris (Kidney bean) (French bean)	2.25395
cSSH6H11_c	360	highly similar to antiporter/ drug transporter - Arabidopsis thaliana	2.26325
cCL3240Contig1	837	highly similar to LEDI-5c protein - Lithospermum erythrorhizon	2.26344
cCL4343Contig1	1020		2.26892
cCI_50-D08-M13R_c	753	highly similar to Two-component response regulator-like APRR7 - Arabidopsis thaliana (Mouse-ear cress)	2.26911
c46d_22-H12-M13R_c	518		2.27032
cPSI_29-F09-M13R_c	936		2.27306
cPS_13-D06-M13R_c	843	similar to protein binding / ubiquitin-protein ligase/ zinc ion binding - Arabidopsis thaliana	2.27352
cCL2273Contig1	1572	highly similar to Serine/threonine protein kinase-like - Arabidopsis thaliana (Mouse-ear cress)	2.27488
cPS_18-B05-M13R_c	705		2.27726
cCL562Contig1	925	similar to F17L21.8 - Arabidopsis thaliana (Mouse-ear cress)	2.27875
cP6.44_c	509	highly similar to OSIGBa0106G07.7 protein - Oryza sativa (Rice)	2.28721
cPSI_30-F11-M13R_c	836		2.29097
cA_06-F11-M13R_c	857		2.2935
cHS_38-H10-M13R_c	740	highly similar to NBS-LRR resistance protein RGH1-like - Oryza sativa (japonica cultivar-group)	2.29918
cCL2182Contig1	893	highly similar to HMG-I and HMG-Y, DNA-binding - Medicago truncatula (Barrel medic)	2.29949
cCL4931Contig1	1274	highly similar to AP2-domain DNA-binding protein - Catharanthus roseus (Rosy periwinkle) (Madagascar periwinkle)	2.30901
cPSI_15-H05-M13R_c	635		2.31287
cCL3944Contig1	744	similar to | Symbol: None | thioredoxin family protein, low similarity to SP:P29429 Thioredoxin. (Aspergillus nidulans) {Emericella nidulans}; contains Pfam profile: PF00085 Thioredoxin | chr5:1178645-1180037 REVERSE | Aliases: T19N18.5	2.31458
cPSI_25-A02-M13R_c	895	highly similar to Alpha-expansin 6 - Cucumis sativus (Cucumber)	2.31545
cCL3322Contig1	770	highly similar to F21J9.28 - Arabidopsis thaliana (Mouse-ear cress)	2.31889
cCL5096Contig1	761	highly similar to 4-coumarate-CoA ligase-like protein - Arabidopsis thaliana (Mouse-ear cress)	2.32079
cCL5651Contig1	774	highly similar to DNA-binding protein - Arabidopsis thaliana (Mouse-ear cress)	2.32134
cCI_33-G04-M13R_c	821	highly similar to Decapping protein 2-like - Oryza sativa (japonica cultivar-group)	2.3361
c15d_24-A03-M13R_c	312		2.34362
cCL3099Contig1	836	highly similar to Catalase isozyme 2 - Cucurbita pepo (Vegetable marrow) (Summer squash)	2.34603
cCL3176Contig1	861	highly similar to Arabidopsis thaliana genomic DNA, chromosome 5, P1 clone:MUD21 - Arabidopsis thaliana (Mouse-ear cress)	2.35263
cPS_08-E04-M13R_c	924	highly similar to RAD23 protein - Solanum lycopersicum (Tomato) (Lycopersicon esculentum)	2.35351
cCL273Contig2	833	highly similar to Cysteine protease inhibitor cystatin - Malus domestica (Apple) (Malus sylvestris)	2.35473
cCI_33-G11-M13R_c	760	highly similar to 4-coumarate--CoA ligase-like protein - Arabidopsis thaliana (Mouse-ear cress)	2.35713
cPSI_22-B04-M13R_c	839	similar to AT4g03420/F9H3_4 - Arabidopsis thaliana (Mouse-ear cress)	2.35937
cCL4336Contig1	1470	highly similar to AML1 - Citrus unshiu (Satsuma orange)	2.35951
cA_15-E11-M13R_c	269		2.36091
cP3.62_c	722	similar to eugene3.00190405	2.36139
cCL4939Contig1	776	highly similar to NAM-like protein - Arabidopsis thaliana (Mouse-ear cress)	2.36155
cPSI_38-G05-M13R_c	853	highly similar to MAP kinase PsMAPK2 - Pisum sativum (Garden pea)	2.36458
cCL4450Contig1	1400	highly similar to SRG1-like protein - Arabidopsis thaliana (Mouse-ear cress)	2.36792
c46d_14-E06-M13R_c	615	similar to Protein kinase-like - Arabidopsis thaliana (Mouse-ear cress)	2.37137
cCL1069Contig1	1077	highly similar to Isochorismatase hydrolase-like protein - Oryza sativa (japonica cultivar-group)	2.3738
cCL1033Contig1	1110	highly similar to Gb|AAC18972.1 - Arabidopsis thaliana (Mouse-ear cress)	2.38011
cCL3121Contig1	748	highly similar to CDSP32 protein - Solanum tuberosum (Potato)	2.39322
cCI_66-A04-M13R_c	938	highly similar to AT3g49250/F2K15_110 - Medicago truncatula (Barrel medic)	2.39404
cCL3957Contig1	1117	highly similar to HPr serine phosphorylation site - Medicago truncatula (Barrel medic)	2.395
cFR17F9_c	516	highly similar to Pyruvate decarboxylase isozyme 1 - Lotus japonicus	2.39633
cPS_18-D05-M13R_c	781	highly similar to Ammonium transporter - Lotus japonicus	2.39698
cCL5324Contig1	685		2.40096
cCL10Contig1	1129	highly similar to Aluminum-induced protein - Codonopsis lanceolata	2.40168
cCL66Contig1	743	similar to homologue to UP|Q8GT37_SOLTU (Q8GT37) Tuber-induction protein (Fragment), partial (9%)	2.4037
cCL5934Contig1	1065	highly similar to Putative receptor-like protein kinase - Oryza sativa (Rice)	2.40507
c15d_29-D09-M13R_c	728	highly similar to F23A5.4 protein - Arabidopsis thaliana (Mouse-ear cress)	2.4112
cCL1080Contig1	918	highly similar to Putative mTERF domain containing protein, identical - Solanum demissum (Wild potato)	2.41543
cCL2477Contig1	1082	highly similar to Two-component response regulator-like APRR7 - Arabidopsis thaliana (Mouse-ear cress)	2.4156
cCL1250Contig1	780	highly similar to Beta-D-galactosidase - Pyrus pyrifolia (Japanese pear) (Pyrus serotina)	2.41743
cCL2428Contig1	958	highly similar to Isocitrate dehydrogenase - Cucumis sativus (Cucumber)	2.41898
c46d_31-D01-M13R_c	354		2.43096
cCL5523Contig1	789	highly similar to CDNA FLJ16192 fis, clone BRTHA2017364, weakly similar to ATP-DEPENDENT RNA HELICASE T26G10.1 IN CHROMOSOME III - Homo sapiens (Human)	2.43336
cCL2126Contig1	618		2.43469
cA_38-G07-M13R_c	617		2.43908
cFR18J2_c	565	highly similar to Os11g0614900 protein - Oryza sativa (japonica cultivar-group)	2.44258
cPSI_32-B04-M13R_c	763		2.44278
cCL2798Contig1	756	highly similar to Os03g0581600 protein - Oryza sativa (japonica cultivar-group)	2.44295
cCL766Contig1	1000	similar to Gb|AAF00631.1 - Arabidopsis thaliana (Mouse-ear cress)	2.44379
cPSI_13-A09-M13R_c	864	highly similar to At4g27460 - Arabidopsis thaliana (Mouse-ear cress)	2.44548
cCL4233Contig1	875	highly similar to Twin LOV protein 1 - Arabidopsis thaliana (Mouse-ear cress)	2.44634
cCL740Contig1	1711	highly similar to T8F5.10 - Arabidopsis thaliana (Mouse-ear cress)	2.44841
cCL1027Contig1	1619	highly similar to Putative glucose acyltransferase; 97813-95037 - Arabidopsis thaliana (Mouse-ear cress)	2.45326
cA_04-F05-M13R_c	658	highly similar to T18A20.15 protein - Arabidopsis thaliana (Mouse-ear cress)	2.45674
cHS_38-H02-M13R_c	574		2.46128
c46d_15-A04-M13R_c	815	highly similar to F26F24.27 - Arabidopsis thaliana (Mouse-ear cress)	2.46689
cPS_33-G06-M13R_c	881		2.47068
cCI_32-E04-M13R_c	823	highly similar to Hexokinase - Citrus sinensis (Sweet orange)	2.47569
c46d_16-G05-M13R_c	506		2.47683
cCI_05-A03-M13R_c	783	highly similar to CXE carboxylesterase - Actinidia deliciosa (Kiwi)	2.47756
cCL1831Contig1	1082	highly similar to F2H15.5 protein - Arabidopsis thaliana (Mouse-ear cress)	2.48346
cPS_14-B08-M13R_c	816	highly similar to Putative receptor kinase - Arabidopsis thaliana (Mouse-ear cress)	2.49146
cAI_17-D04-M13R_c	874	highly similar to H0818E04.16 protein - Oryza sativa (Rice)	2.49229
cAI_22-A10-M13R_c	798	highly similar to HMG-I and HMG-Y, DNA-binding; Mitochondrial carrier protein - Medicago truncatula (Barrel medic)	2.49435
cCL5300Contig1	952	highly similar to Emb|CAB36829.1 - Arabidopsis thaliana (Mouse-ear cress)	2.49842
cCL1534Contig2	800	highly similar to Dehydration responsive element binding protein - Gossypium hirsutum (Upland cotton)	2.50175
c46d_28-B06-M13R_c	479	similar to Cytochrome P450 - Lotus japonicus	2.50431
cCL747Contig1	1274	highly similar to Formate dehydrogenase - Quercus robur (English oak)	2.51621
cCI_68-E10-M13R_c	879		2.51706
cCL2982Contig1	992	highly similar to Putative cyclin-selective ubiquitin carrier protein E2-C - Oryza sativa (japonica cultivar-group)	2.51927
cP11.54_c	413		2.52548
cAI_30-A10-M13R_c	858	similar to UPI00004D0B68 UniRef100 entry - Xenopus tropicalis	2.5262
cPS_18-A05-M13R_c	740	highly similar to Putative ERD4 protein - Oryza sativa (japonica cultivar-group)	2.53258
cHS_33-B03-M13R_c	524		2.53398
cCL5905Contig1	783	highly similar to Equilibrative nucleoside transporter 1 - Oryza sativa (japonica cultivar-group)	2.53512
cFR11E7_c	265		2.53696
cCL4880Contig1	824	highly similar to TSC13 protein - Nicotiana benthamiana	2.54612
cCL380Contig1	1766	highly similar to Lipase, class 3 - Medicago truncatula (Barrel medic)	2.54709
cPSI_11-F04-M13R_c	828	highly similar to Lustrin A-like - Oryza sativa (japonica cultivar-group)	2.54841
cCL1495Contig1	790	similar to | Symbol: None | wound-responsive family protein, similar to wound induced protein (GI:19320) (Lycopersicon esculentum) | chr4:6374730-6375206 FORWARD | Aliases: T9A4.6	2.54941
cCL1872Contig1	765	highly similar to Arabidopsis thaliana genomic DNA, chromosome 5, P1 clone:MSH12 - Arabidopsis thaliana (Mouse-ear cress)	2.55912
cCL1499Contig1	822	similar to Novel protein - Brachydanio rerio (Zebrafish) (Danio rerio)	2.56213
cCI_63-B07-M13R_c	788	highly similar to Ferritin-3, chloroplast precursor - Glycine max (Soybean)	2.58
cCI_16-E03-M13R_c	854	highly similar to Pyridoxal-5-phosphate-dependent enzyme, beta subunit - Medicago truncatula (Barrel medic)	2.58154
cHS_06-G10-M13R_c	925	highly similar to Arabidopsis thaliana genomic DNA, chromosome 3, P1 clone: MXL8 - Arabidopsis thaliana (Mouse-ear cress)	2.58483
c46d_32-E04-M13R_c	687	highly similar to T22K18.4 protein - Arabidopsis thaliana (Mouse-ear cress)	2.58941
cAI_31-E08-M13R_c	156		2.59208
cCL6228Contig1	772	highly similar to Gb|AAC63638.1 - Arabidopsis thaliana (Mouse-ear cress)	2.595
cA_09-A01-M13R_c	380	similar to similar to UP|Q5Z876_ORYSA (Q5Z876) Proteasome activator subunit 4-like, partial (13%)	2.59664
cCI_59-E05-M13R_c	932		2.6045
cCI_41-H11-M13R_c	406		2.60535
cCL2966Contig1	696	highly similar to AT4g13250/F17N18_140 - Arabidopsis thaliana (Mouse-ear cress)	2.60615
cA_31-F02-M13R_c	886	highly similar to Protein At3g11620 - Arabidopsis thaliana (Mouse-ear cress)	2.60976
cCL4442Contig1	658		2.61202
cCL4790Contig1	1080	highly similar to Chlorophyllase-2, chloroplast precursor - Arabidopsis thaliana (Mouse-ear cress)	2.61503
cCL654Contig1	1660	highly similar to Tubulin beta-2/beta-3 chain - Arabidopsis thaliana (Mouse-ear cress)	2.6212
cCL1412Contig1	1241	highly similar to Pyruvate decarboxylase - Citrus sinensis (Sweet orange)	2.62714
cCL2719Contig1	633		2.63135
cHS_17-A01-M13R_c	515	similar to | Symbol: None | leucine-rich repeat family protein, contains Pfam PF00560: Leucine Rich Repeats | chr2:7578222-7580838 FORWARD | Aliases: F5J6.20, F5J6_20	2.63834
cCI_59-G05-M13R_c	301	highly similar to Oxylase-like protein - Arabidopsis thaliana (Mouse-ear cress)	2.647
cCL3847Contig1	868	highly similar to Arabidopsis thaliana genomic DNA, chromosome 5, P1 clone:MSG15 - Arabidopsis thaliana (Mouse-ear cress)	2.65906
cCL4924Contig1	344	highly similar to Alpha-tubulin 4 - Hordeum vulgare (Barley)	2.66428
cPSI_41-F09-M13R_c	818		2.66472
cCL2233Contig1	926	highly similar to Oxidation protection protein-like - Oryza sativa (japonica cultivar-group)	2.66534
cCI_40-E02-M13R_c	810	highly similar to T8F5.10 - Arabidopsis thaliana (Mouse-ear cress)	2.66588
c15d_30-E11-M13R_c	787	highly similar to Phosphomannose isomerase - Cyamopsis tetragonoloba (Guar) (Cluster bean)	2.66839
cP3.58_c	683	similar to eugene3.00090476	2.6712
cAI_26-G02-M13R_c	813	similar to estExt_fgenesh4_pg.C_LG_I2463	2.68329
cCL1668Contig1	968	highly similar to Os06g0724400 protein - Oryza sativa (japonica cultivar-group)	2.68366
cCL3740Contig1	858	similar to Genomic DNA, chromosome 5, P1 clone:MNB8 - Arabidopsis thaliana (Mouse-ear cress)	2.68558
cA_38-F10-M13R_c	539	similar to Putative ripening-related protein - Vitis vinifera (Grape)	2.6865
cCI_56-E04-M13R_c	772	highly similar to Ribonuclease III - Medicago truncatula (Barrel medic)	2.69018
cMC264B_c	656	highly similar to UBA and UBX domain-containing protein At4g15410 - Arabidopsis thaliana (Mouse-ear cress)	2.69192
cCL4296Contig1	869	highly similar to F2H15.6 protein - Arabidopsis thaliana (Mouse-ear cress)	2.69237
cCL793Contig1	891	highly similar to At5g03080 - Arabidopsis thaliana (Mouse-ear cress)	2.69335
cCL2222Contig1	659	similar to Putative wound-induced protein - Medicago varia (Alfalfa)	2.69475
cA_08-D06-M13R_c	590	highly similar to Putative purple acid phosphatase - Arabidopsis thaliana (Mouse-ear cress)	2.7024
cA_06-B03-M13R_c	524		2.70268
cCL2323Contig1	1095	similar to Fiber protein Fb34 - Gossypium barbadense (Sea-island cotton) (Egyptian cotton)	2.7166
cCI_13-E04-M13R_c	510		2.72325
cFR10C7_c	639	highly similar to Putative glutamine synthetase - Oryza sativa (Rice)	2.72816
cCL3758Contig1	836	highly similar to Tubulin alpha-2 chain - Oryza sativa (Rice)	2.72816
cCL5299Contig1	784	highly similar to TatC - Pisum sativum (Garden pea)	2.73023
cCI_39-D10-M13R_c	420	similar to | Symbol: None | spermidine synthase-related / putrescine aminopropyltransferase-related, contains weak similarity to Spermidine synthase 2 (EC 2.5.1.16) (Putrescine aminopropyltransferase 2) (SPDSY 2) (Swiss-Prot:O48659) (Hyoscyamus niger) | c	2.73355
cCL4474Contig1	1428	highly similar to 24-sterol C-methyltransferase - Gossypium hirsutum (Upland cotton)	2.73906
cPS_06-A11-M13R_c	868	similar to eugene3.00130920	2.7579
cCL3388Contig1	1205	highly similar to Probable phytol kinase 1, chloroplast precursor - Glycine max (Soybean)	2.75972
cCL1484Contig1	1144	highly similar to Putative 4-alpha-glucanotransferase - Oryza sativa (japonica cultivar-group)	2.76127
cCL4227Contig1	475	highly similar to Acetylglutamate kinase - Medicago truncatula (Barrel medic)	2.7634
cCI_09-A05-M13R_c	336		2.7643
cPSI_27-G04-M13R_c	905		2.76878
cCL5769Contig1	665	highly similar to Isocitrate dehydrogenase - Cucumis sativus (Cucumber)	2.77179
c46d_13-H09-M13R_c	668	highly similar to Protein At5g20190 - Arabidopsis thaliana (Mouse-ear cress)	2.77702
cHS_39-E09-M13R_c	865	highly similar to | Symbol: None | CAAX amino terminal protease family protein, contains Pfam profile PF02517 CAAX amino terminal protease family protein | chr2:8940657-8942568 REVERSE | Aliases: F5H14.3, F5H14_3	2.77742
cPSI_31-D03-M13R_c	720	highly similar to OSIGBa0157K09-H0214G12.12 protein - Oryza sativa (Rice)	2.77923
cCI_19-G08-M13R_c	390	similar to gw1.X.5327.1	2.7857
cP12.58_c	259		2.79336
cCL2196Contig1	746		2.79452
cCL2948Contig1	815	highly similar to Similarity to salt-inducible protein - Arabidopsis thaliana (Mouse-ear cress)	2.79735
c15d_16-G07-M13R_c	647	highly similar to Glutaredoxin; Glutaredoxin-related protein - Medicago truncatula (Barrel medic)	2.80286
cCI_14-H02-M13R_c	868	highly similar to Protein At5g25400 - Arabidopsis thaliana (Mouse-ear cress)	2.80689
cCL655Contig1	561	highly similar to Amine oxidase - Canavalia lineata	2.80836
cP2.45_c	497	similar to | Symbol: None | chaperone protein dnaJ-related, weak similarity to Chaperone protein dnaJ (Swiss-Prot:Q9ZFC5) (Methylovorus sp.) | chr2:15910038-15912449 REVERSE | Aliases: T8P21.9, T8P21_9	2.81042
cPS_18-E03-M13R_c	851	highly similar to Os05g0463900 protein - Oryza sativa (japonica cultivar-group)	2.81076
cPS_32-D12-M13R_c	116		2.81568
cCI_20-F08-M13R_c	820	highly similar to Nodulin-like protein - Arabidopsis thaliana (Mouse-ear cress)	2.82055
c15d_29-D11-M13R_c	487	similar to Ubiquitin-conjugating enzyme, E2 - Medicago truncatula (Barrel medic)	2.83373
cHS_21-B01-M13R_c	425		2.83435
c46d_40-C03-M13R_c	566	highly similar to Hydroxyacylglutathione hydrolase - Medicago sativa (Alfalfa)	2.8382
cCL1320Contig1	1278	highly similar to Putative leucine-rich repeat disease resistance protein - Arabidopsis thaliana (Mouse-ear cress)	2.83847
c15d_24-B02-M13R_c	607		2.84813
c15d_04-F07-M13R_c	831	highly similar to Red chlorophyll catabolite reductase - Citrullus lanatus (Watermelon) (Citrullus vulgaris)	2.84905
cCL6248Contig1	912	highly similar to Dof24 - Glycine max (Soybean)	2.85318
cCL5201Contig1	853	highly similar to RD2 protein - Arabidopsis thaliana (Mouse-ear cress)	2.86207
cSSH1K15_c	133	similar to similar to UP|Q4AUN3_9BURK (Q4AUN3) Glyoxalase/Bleomycin resistance protein/dioxygenase domain, partial (11%)	2.86348
cCL545Contig1	810	similar to Putative KID-containing protein - Brassica napus (Rape)	2.87458
cPSI_26-F01-M13R_c	825	highly similar to UDP-xylose phenolic glycosyltransferase - Solanum lycopersicum (Tomato) (Lycopersicon esculentum)	2.87692
cA_21-G08-M13R_c	189		2.87981
cCL5426Contig1	773	highly similar to Os01g0185500 protein - Oryza sativa (japonica cultivar-group)	2.88723
cPSI_25-E11-M13R_c	808	highly similar to ACT11D09.3 - Cucumis melo (Muskmelon)	2.8882
cCI_48-G08-M13R_c	808	highly similar to Peptidase aspartic, active site - Medicago truncatula (Barrel medic)	2.89367
cHS_36-H04-M13R_c	431		2.89464
cCL4591Contig1	976	highly similar to Light-inducible protein ATLS1-like - Arabidopsis thaliana (Mouse-ear cress)	2.90881
cAI_27-F12-M13R_c	796	highly similar to Methyltransferase small domain, putative - Medicago truncatula (Barrel medic)	2.92163
cA_13-B08-M13R_c	932	highly similar to Arabidopsis thaliana genomic DNA, chromosome 3, TAC clone:K20I9 - Arabidopsis thaliana (Mouse-ear cress)	2.92248
cPSI_37-A02-M13R_c	952	highly similar to Green ripe-like 1 - Solanum lycopersicum (Tomato) (Lycopersicon esculentum)	2.92619
cHS_22-G01-M13R_c	820	highly similar to Auxin response factor 16 - Arabidopsis thaliana (Mouse-ear cress)	2.9389
cPSI_08-F09-M13R_c	824	highly similar to Putative leucine-rich repeat protein - Oryza sativa (japonica cultivar-group)	2.94037
cAI_13-C05-M13R_c	702	similar to Protein tyrosine phosphatase-like protein, PTPLA - Medicago truncatula (Barrel medic)	2.95257
cHS_34-G11-M13R_c	870	highly similar to F8K7.1 protein - Arabidopsis thaliana (Mouse-ear cress)	2.965
cCL3749Contig1	820		2.98112
cAI_11-A09-M13R_c	758	highly similar to 6-phosphogluconate dehydrogenase - Arabidopsis thaliana (Mouse-ear cress)	2.98452
cFR16E13_c	251		2.99823
cF024_c	614		3.005
cPS_34-E12-M13R_c	850		3.01977
c15d_33-A02-M13R_c	168	similar to gw1.XVI.3447.1	3.02284
cCL3609Contig1	1083	highly similar to Putative salt tolerance-like protein At1g78600 - Arabidopsis thaliana (Mouse-ear cress)	3.02443
cCL2061Contig1	1308	highly similar to F9L1.36 protein - Arabidopsis thaliana (Mouse-ear cress)	3.03001
cCI_66-E09-M13R_c	748	highly similar to H0510A06.4 protein - Oryza sativa (Rice)	3.03756
cCL4268Contig1	364	similar to Decapping protein 2-like - Oryza sativa (japonica cultivar-group)	3.03992
cCL2461Contig1	859	highly similar to ClpX, ATPase regulatory subunit - Medicago truncatula (Barrel medic)	3.04035
c15d_18-D12-M13R_c	761	highly similar to IojAP protein-like - Arabidopsis thaliana (Mouse-ear cress)	3.04088
cA_14-E05-M13R_c	868	highly similar to Putative HDA2 - Oryza sativa (japonica cultivar-group)	3.04103
cPS_35-C08-M13R_c	554		3.04768
cCI_31-B01-M13R_c	812	highly similar to Plastid alpha-amylase - Malus domestica (Apple) (Malus sylvestris)	3.05153
cCL5816Contig1	554		3.06185
cCI_30-C12-M13R_c	428	similar to Arabidopsis thaliana genomic DNA, chromosome 5, TAC clone:K3D20 - Arabidopsis thaliana (Mouse-ear cress)	3.063
cCI_21-E03-M13R_c	688	highly similar to Beta-glucosidase - Arabidopsis thaliana (Mouse-ear cress)	3.0707
cAI_38-H01-M13R_c	835	highly similar to Sulfate transporter protein-like - Oryza sativa (japonica cultivar-group)	3.07092
c15d_41-G07-M13R_c	719		3.07199
cCI_33-D12-M13R_c	740	highly similar to Putative serine decarboxylase - Oryza sativa (japonica cultivar-group)	3.07559
cCL6179Contig1	614	similar to Protein At4g28088 - Arabidopsis thaliana (Mouse-ear cress)	3.08478
cCL2473Contig1	750		3.08513
cFR18G1_c	690	similar to estExt_fgenesh4_pg.C_LG_XI0111	3.09652
c46d_28-H03-M13R_c	698	highly similar to EXO70-G1 protein - Arabidopsis thaliana (Mouse-ear cress)	3.10046
cPSI_25-G12-M13R_c	847	highly similar to Putative mTERF domain containing protein, identical - Solanum demissum (Wild potato)	3.10615
cCL3987Contig1	926	highly similar to Putative RING zinc finger ankyrin protein - Arabidopsis thaliana (Mouse-ear cress)	3.10841
c46d_37-G06-M13R_c	590		3.10928
cCL6109Contig1	773	highly similar to Hexokinase - Citrus sinensis (Sweet orange)	3.12345
cPSI_21-C01-M13R_c	690		3.13389
cCI_41-F12-M13R_c	801	highly similar to Nodulin-like protein - Arabidopsis thaliana (Mouse-ear cress)	3.13559
cAI_32-C06-M13R_c	555	similar to Gibberellin 7-oxidase - Cucurbita maxima (Pumpkin) (Winter squash)	3.13798
cFR12H1_c	356	highly similar to Protein kinase - Medicago truncatula (Barrel medic)	3.1418
cCL2823Contig1	1518	highly similar to WRKY transcription factor 22 - Arabidopsis thaliana (Mouse-ear cress)	3.14437
cCI_30-B04-M13R_c	472	similar to Glutaredoxin; Glutaredoxin-related protein - Medicago truncatula (Barrel medic)	3.14731
c15d_22-B11-M13R_c	627	similar to T20M3.17 protein - Arabidopsis thaliana (Mouse-ear cress)	3.16651
cCL6084Contig1	623	highly similar to NADPH quinone oxidoreductase-like protein - Solanum tuberosum (Potato)	3.16788
cCI_12-G10-M13R_c	301	similar to estExt_fgenesh4_pg.C_LG_XVIII0872	3.17458
cPSI_39-C04-M13R_c	630	highly similar to Twin LOV protein 1 - Arabidopsis thaliana (Mouse-ear cress)	3.17542
cPS_41-G06-M13R_c	262		3.18295
cAI_25-F04-M13R_c	679		3.18543
cPSI_20-F10-M13R_c	834	highly similar to Multi antimicrobial extrusion protein MatE - Medicago truncatula (Barrel medic)	3.18669
cCI_27-A05-M13R_c	860		3.19921
c46d_31-E03-M13R_c	343	similar to F26F24.27 - Arabidopsis thaliana (Mouse-ear cress)	3.20412
cCL5269Contig1	776	similar to Arabidopsis thaliana genomic DNA, chromosome 5, TAC clone:K1F13 - Arabidopsis thaliana (Mouse-ear cress)	3.211
cCL978Contig1	826	highly similar to ACAULIS5 protein - Malus sylvestris	3.21192
cCI_49-B09-M13R_c	710		3.2197
cCL2601Contig1	1334	highly similar to CD9/CD37/CD63 antigen - Medicago truncatula (Barrel medic)	3.23154
cCL4093Contig1	922	highly similar to Putative trehalose synthase - Solanum tuberosum (Potato)	3.23645
cCL1724Contig1	1693	highly similar to Putative CCCH-type zinc finger protein - Arabidopsis thaliana (Mouse-ear cress)	3.23684
cCL1254Contig1	871	highly similar to Protein kinase-like - Oryza sativa (japonica cultivar-group)	3.237
cPS_06-D04-M13R_c	191		3.24556
cHS_24-F01-M13R_c	815	similar to gw1.41.128.1	3.25131
cAI_09-D12-M13R_c	886	highly similar to At1g07280/F22G5_32 - Arabidopsis thaliana (Mouse-ear cress)	3.25421
cA_26-F08-M13R_c	615	highly similar to At1g53530 - Arabidopsis thaliana (Mouse-ear cress)	3.26715
cCL1086Contig1	753	highly similar to Ripening-related expansin - Cucumis melo (Muskmelon)	3.27247
cAI_26-H09-M13R_c	701		3.28409
cCL4611Contig1	1067		3.29031
cA_11-H09-M13R_c	824	highly similar to Tropinone reductase homolog - Datura stramonium (Jimsonweed) (Common thornapple)	3.29942
cCL226Contig2	1227	highly similar to ERD4 protein - Arabidopsis thaliana (Mouse-ear cress)	3.32295
cCL2837Contig1	595	similar to Putative wound-induced protein - Medicago varia (Alfalfa)	3.32491
cA_07-G11-M13R_c	769	similar to T13M11.11 protein - Arabidopsis thaliana (Mouse-ear cress)	3.32507
cCL1302Contig1	1412	highly similar to Ubiquitin-conjugating enzyme-like - Oryza sativa (japonica cultivar-group)	3.34659
c15d_41-G05-M13R_c	889	highly similar to Cyclic nucleotide-gated ion channel 1 - Arabidopsis thaliana (Mouse-ear cress)	3.3527
cCL1655Contig1	1199	highly similar to Heat shock protein, putative - Arabidopsis thaliana (Mouse-ear cress)	3.35314
cCL3619Contig1	950	highly similar to 2OG-Fe(II) oxygenase - Medicago truncatula (Barrel medic)	3.35762
cPSI_19-D08-M13R_c	493	similar to Universal stress protein family - Medicago truncatula (Barrel medic)	3.36241
cCL3090Contig1	489	similar to eugene3.15910002	3.37209
cPS_24-C04-M13R_c	556	similar to Os02g0509500 protein - Oryza sativa (japonica cultivar-group)	3.38072
c46d_23-B10-M13R_c	561	highly similar to NADPH quinone oxidoreductase-like protein - Solanum tuberosum (Potato)	3.38632
cPSI_32-E10-M13R_c	835	highly similar to Inositol 1, 3, 4-trisphosphate 56-kinase - Medicago truncatula (Barrel medic)	3.39533
cCI_33-F04-M13R_c	809	highly similar to DEAD/DEAH box helicase, putative - Medicago truncatula (Barrel medic)	3.39956
cCL6150Contig1	692		3.40422
cCL939Contig1	877	highly similar to Dynein light chain, putative - Arabidopsis thaliana (Mouse-ear cress)	3.41388
cCI_69-F11-M13R_c	474		3.41861
cCI_37-B12-M13R_c	653	similar to fgenesh4_pg.C_LG_III001592	3.42309
cAI_34-D09-M13R_c	897	highly similar to Zinc finger protein Glo3-like - Arabidopsis thaliana (Mouse-ear cress)	3.42451
cPSI_28-G03-M13R_c	530		3.42729
cCL2722Contig1	1457	highly similar to Putative acyl-CoA synthetase - Capsicum annuum (Bell pepper)	3.42846
cCL226Contig1	889	highly similar to ERD4 protein - Arabidopsis thaliana (Mouse-ear cress)	3.42931
cCI_16-F11-M13R_c	264		3.43069
c15d_14-B09-M13R_c	884	highly similar to Putative oxidoreductase; 38288-39393 - Arabidopsis thaliana (Mouse-ear cress)	3.4342
c15d_23-H03-M13R_c	435	similar to Acetylglutamate kinase - Medicago truncatula (Barrel medic)	3.43693
cCL3646Contig1	740	highly similar to Pectinesterase-1 precursor - Citrus sinensis (Sweet orange)	3.43995
cCL3172Contig1	757	highly similar to STS14 protein precursor - Solanum tuberosum (Potato)	3.44281
cAI_30-D12-M13R_c	779	highly similar to T26J12.3 protein - Arabidopsis thaliana (Mouse-ear cress)	3.44706
cCL3474Contig1	795	highly similar to Arachidonic acid-induced DEA1 - Solanum lycopersicum (Tomato) (Lycopersicon esculentum)	3.45388
cCL3985Contig1	826	highly similar to Putative chloroplast-targeted copper chaperone - Arabidopsis thaliana (Mouse-ear cress)	3.48203
cCL4069Contig1	504	similar to grail3.0033006601	3.49565
cCI_13-G02-M13R_c	796	similar to T7M13.16 protein - Arabidopsis thaliana (Mouse-ear cress)	3.50808
cCL2001Contig1	1251	highly similar to At3g15110 - Arabidopsis thaliana (Mouse-ear cress)	3.51632
cCL268Contig1	910	highly similar to Putative DnaJ protein - Camellia sinensis (Tea)	3.51787
cAI_05-A07-M13R_c	827	similar to F14I3.13 protein - Arabidopsis thaliana (Mouse-ear cress)	3.52622
cFR18J17_c	543		3.54018
cCI_51-H07-M13R_c	258		3.55222
cCL2535Contig1	806	highly similar to Phosphatase-like protein Mtc923 - Medicago truncatula (Barrel medic)	3.56043
cCL2538Contig1	531	similar to grail3.0006052301	3.56441
cCL2283Contig1	548		3.57996
cPS_36-G07-M13R_c	668	highly similar to Glycerol-3-phosphate acyltransferase 6 - Arabidopsis thaliana (Mouse-ear cress)	3.58154
cP12.17_c	756	highly similar to ERD4 protein - Arabidopsis thaliana (Mouse-ear cress)	3.59158
cCI_27-B02-M13R_c	884	highly similar to Gb|AAC66597.1 - Arabidopsis thaliana (Mouse-ear cress)	3.6035
cA_31-B12-M13R_c	379		3.621
cCI_57-C03-M13R_c	616	highly similar to similar to GB|1WVK_A|58177252|1WVK_A Chain A, Nmr Solution Structure Of The Partially Disordered Protein At2g23090 From {Arabidopsis thaliana} (exp=-1; wgp=0; cg=0), partial (62%)	3.62175
cCI_12-H04-M13R_c	567	similar to Sorbitol transporter - Malus domestica (Apple) (Malus sylvestris)	3.62585
cCL3486Contig1	821	highly similar to LOB domain protein 1, putative - Solanum demissum (Wild potato)	3.62612
cSSH7E15_c	178	similar to Asparaginyl endopeptidase - Vigna mungo (Rice bean) (Black gram)	3.63234
cCL5061Contig1	925	highly similar to Cryptochrome 2A apoprotein - Pisum sativum (Garden pea)	3.63951
cCL3488Contig1	873	highly similar to Arabidopsis thaliana genomic DNA, chromosome 3, P1 clone: MJK13 - Arabidopsis thaliana (Mouse-ear cress)	3.64245
cAI_34-E12-M13R_c	885	similar to fgenesh4_pg.C_LG_III001312	3.64586
cCL5658Contig1	642	similar to Os03g0331900 protein - Oryza sativa (japonica cultivar-group)	3.66153
cP1.24_c	618	highly similar to Contains similarity to Medicago truncatula MtN3 - Arabidopsis thaliana (Mouse-ear cress)	3.68365
cCL4448Contig1	469	similar to Beta-D-glucosidase precursor - Tropaeolum majus (Common nasturtium)	3.68571
cCL3604Contig1	931	highly similar to RelA homolog - Suaeda japonica	3.69229
cCL1127Contig2	1706	highly similar to Tubby-like protein - Cicer arietinum (Chickpea) (Garbanzo)	3.69231
cCL2094Contig1	953	highly similar to Thioredoxin h - Hevea brasiliensis (Para rubber tree)	3.70662
cCI_65-E07-M13R_c	622	highly similar to Putative sphingolipid delta 4 desaturase DES-1 - Solanum lycopersicum (Tomato) (Lycopersicon esculentum)	3.71228
cPSI_37-C10-M13R_c	843	highly similar to Isoform 2 of Q93WV5 - Arabidopsis thaliana (Mouse-ear cress)	3.71547
cAI_18-A09-M13R_c	575		3.72182
cPS_38-E10-M13R_c	954	highly similar to Protein At1g67590 - Arabidopsis thaliana (Mouse-ear cress)	3.72858
cAI_31-F05-M13R_c	760	highly similar to Thioredoxin H-type 2 - Brassica napus (Rape)	3.73148
cCI_64-D12-M13R_c	274		3.73587
cCL4989Contig1	777	highly similar to Hypersensitive-induced response protein - Zea mays (Maize)	3.74264
cCL3224Contig1	811	highly similar to Os03g0581600 protein - Oryza sativa (japonica cultivar-group)	3.74292
cCL2545Contig1	333		3.75706
cAI_02-A11-M13R_c	521	similar to Twin LOV protein 1 - Arabidopsis thaliana (Mouse-ear cress)	3.76423
cCL1127Contig1	1058	highly similar to Putative tubby-like protein - Oryza sativa (japonica cultivar-group)	3.78013
cHS_36-A02-M13R_c	812	highly similar to DNA-directed RNA polymerase 3, chloroplast precursor - Arabidopsis thaliana (Mouse-ear cress)	3.78309
cSSH4E14_c	106		3.79259
cCI_06-A08-M13R_c	645		3.79343
cCI_31-B06-M13R_c	651		3.79378
cPSI_33-F11-M13R_c	637	similar to eugene3.00160492	3.7941
cCL4840Contig1	948	similar to Zinc finger protein 1 - Arabidopsis thaliana (Mouse-ear cress)	3.80741
cCI_20-G09-M13R_c	205		3.81341
cCL1886Contig1	1136	highly similar to WRKY transcription factor 22 - Arabidopsis thaliana (Mouse-ear cress)	3.83034
cPS_14-F01-M13R_c	838	highly similar to Emb|CAB07858.1 - Arabidopsis thaliana (Mouse-ear cress)	3.84283
cCI_25-G04-M13R_c	538		3.85809
cAI_32-D05-M13R_c	626	similar to F14O23.12 - Arabidopsis thaliana (Mouse-ear cress)	3.86044
cCI_58-F07-M13R_c	607	highly similar to Glutaredoxin-like protein - Arabidopsis thaliana (Mouse-ear cress)	3.89121
cCI_28-A09-M13R_c	649	highly similar to UDP-xylose phenolic glycosyltransferase - Solanum lycopersicum (Tomato) (Lycopersicon esculentum)	3.89717
cCL4278Contig1	929	highly similar to Putative amino acid transport protein - Oryza sativa (japonica cultivar-group)	3.91255
cCL359Contig1	1029	highly similar to Arabidopsis thaliana genomic DNA, chromosome 3, P1 clone: MJK13 - Arabidopsis thaliana (Mouse-ear cress)	3.91465
cPS_03-D03-M13R_c	686	similar to Dynein light chain, type 1 - Medicago truncatula (Barrel medic)	3.92584
cCL2771Contig1	442	similar to 6-phosphogluconate dehydrogenase - Arabidopsis thaliana (Mouse-ear cress)	3.93407
c15d_20-G01-M13R_c	660	highly similar to Tetratricopeptide-like helical - Medicago truncatula (Barrel medic)	3.93651
cA_19-H06-M13R_c	784	highly similar to At5g53190 - Arabidopsis thaliana (Mouse-ear cress)	3.95094
cAI_13-A03-M13R_c	894	highly similar to Zinc finger protein CONSTANS-LIKE 10 - Arabidopsis thaliana (Mouse-ear cress)	3.95471
cCL1546Contig1	880	highly similar to DnaJ-like protein isoform - Solanum phureja	3.96068
cCL1610Contig1	876	highly similar to Thioredoxin-dependent peroxidase - Plantago major (Common plantain)	3.96915
cAI_28-E01-M13R_c	713	highly similar to Putative avrRpt2-induced AIG2 protein - Oryza sativa (japonica cultivar-group)	3.9751
cCL1482Contig2	640		4.01044
cCI_40-C01-M13R_c	904	similar to Putative sulfate transporter-like - Oryza sativa (japonica cultivar-group)	4.01517
cCI_49-C03-M13R_c	685		4.01561
cCL1346Contig1	659	highly similar to E-class P450, group I - Medicago truncatula (Barrel medic)	4.03114
cCL1730Contig1	821	highly similar to C2 - Medicago truncatula (Barrel medic)	4.05102
cCL4952Contig1	921	similar to OSJNBb0065J09.4 protein - Oryza sativa (Rice)	4.06083
cCL4991Contig1	734	highly similar to Os09g0487700 protein - Oryza sativa (japonica cultivar-group)	4.07178
cCL4316Contig1	1074	highly similar to UDP-glucose 4-epimerase - Arabidopsis thaliana (Mouse-ear cress)	4.07774
cCI_06-C02-M13R_c	896	highly similar to At1g12970/F13K23_18 - Arabidopsis thaliana (Mouse-ear cress)	4.08907
cCL1482Contig1	644		4.09712
cCL4987Contig1	864	highly similar to Putative F-box protein family, AtFBL3 - Arabidopsis thaliana (Mouse-ear cress)	4.12322
cPSI_09-A01-M13R_c	762	highly similar to Arabidopsis thaliana genomic DNA, chromosome 3, P1 clone: MZE19 - Arabidopsis thaliana (Mouse-ear cress)	4.13137
cCI_26-F08-M13R_c	856	similar to antiporter/ drug transporter - Arabidopsis thaliana	4.13804
cPSI_36-A02-M13R_c	884		4.14478
c15d_37-A08-M13R_c	555	highly similar to Contains similarity to Medicago truncatula MtN3 - Arabidopsis thaliana (Mouse-ear cress)	4.16059
cA_23-D02-M13R_c	686		4.16152
cCI_27-C07-M13R_c	191		4.16465
cCI_58-E03-M13R_c	574	highly similar to Glycyl-tRNA synthetase 1, mitochondrial precursor - Arabidopsis thaliana (Mouse-ear cress)	4.17979
cFR15N2_c	655	highly similar to Cysteine proteinase RD19a precursor - Arabidopsis thaliana (Mouse-ear cress)	4.21411
cCI_21-G03-M13R_c	314		4.21463
c15d_16-E03-M13R_c	748	highly similar to Serine/threonine-protein kinase SAPK10 - Oryza sativa (Rice)	4.21787
cA_07-B07-M13R_c	842	similar to MLO-like protein 14 - Arabidopsis thaliana (Mouse-ear cress)	4.22018
cCI_46-C11-M13R_c	858	highly similar to Beta-D-glucosidase - Gossypium hirsutum (Upland cotton)	4.25268
cCI_20-F09-M13R_c	565	highly similar to Putative peroxisomal membrane protein 22 kDa - Oryza sativa (japonica cultivar-group)	4.28322
cCI_49-B06-M13R_c	746		4.28558
cCL2657Contig1	1443	highly similar to Exostosin-like - Medicago truncatula (Barrel medic)	4.30806
c46d_40-C08-M13R_c	426		4.3229
cCL3402Contig1	1276	highly similar to Mandelonitrile lyase - Arabidopsis thaliana (Mouse-ear cress)	4.32507
cPS_31-F12-M13R_c	493	similar to SCARECROW gene regulator-like - Arabidopsis thaliana (Mouse-ear cress)	4.34328
cHS_30-G11-M13R_c	897	highly similar to Protein At4g33580 - Arabidopsis thaliana (Mouse-ear cress)	4.35156
cAI_27-G12-M13R_c	786	similar to eugene3.00160492	4.3542
c15d_37-B01-M13R_c	415		4.35513
cCI_64-C03-M13R_c	778	similar to estExt_fgenesh4_pg.C_400262	4.37167
c46d_29-F07-M13R_c	789	highly similar to electron carrier - Arabidopsis thaliana	4.3821
c46d_26-E02-M13R_c	352	similar to Fatty acid 9-hydroperoxide lyase - Cucumis melo (Muskmelon)	4.39486
cFR15H19_c	383	highly similar to Fatty acid 9-hydroperoxide lyase - Cucumis melo (Muskmelon)	4.40201
cHS_02-H01-M13R_c	740	highly similar to AT4g18560/F28J12_220 - Arabidopsis thaliana (Mouse-ear cress)	4.41391
cPSI_29-G03-M13R_c	754	highly similar to Chalcone and stilbene synthases, N-terminal - Medicago truncatula (Barrel medic)	4.41634
cCL1756Contig1	879	highly similar to Xyloglucan-specific fungal endoglucanase inhibitor protein - Solanum lycopersicum (Tomato) (Lycopersicon esculentum)	4.4223
cCI_50-A10-M13R_c	792		4.42707
cCL1769Contig1	1626	highly similar to Putative oligopeptidase B - Oryza sativa (japonica cultivar-group)	4.42767
cA_08-F02-M13R_c	884	highly similar to Transcription factor HY5 - Arabidopsis thaliana (Mouse-ear cress)	4.45194
c15d_26-G01-M13R_c	565	similar to Putative Na/H antiporter - Arabidopsis thaliana (Mouse-ear cress)	4.50005
cCI_68-F02-M13R_c	870	highly similar to Red chlorophyll catabolite reductase - Solanum lycopersicum (Tomato) (Lycopersicon esculentum)	4.50917
cA_09-D07-M13R_c	804	highly similar to At1g30130 - Arabidopsis thaliana (Mouse-ear cress)	4.5156
cFR12A12_c	323		4.52979
cCL4628Contig1	717	similar to T20H2.19 protein - Arabidopsis thaliana (Mouse-ear cress)	4.54108
cAI_11-G04-M13R_c	571	similar to At4g14520 - Arabidopsis thaliana (Mouse-ear cress)	4.60727
cFR18H18_c	427	similar to ClpX, ATPase regulatory subunit - Medicago truncatula (Barrel medic)	4.62244
cCL685Contig1	707	similar to Putative ripening-related protein - Vitis vinifera (Grape)	4.63627
cCL892Contig1	1105	highly similar to OP1 - Cucumis sativus (Cucumber)	4.63855
cCL459Contig1	1306	similar to Putative glycine-rich RNA-binding protein - Prunus avium (Cherry)	4.66967
cCL2197Contig1	1120	highly similar to K+ channel protein - Arabidopsis thaliana (Mouse-ear cress)	4.6699
cCL1839Contig1	992	highly similar to At4g14520 - Arabidopsis thaliana (Mouse-ear cress)	4.6724
cA_10-A10-M13R_c	496		4.69108
cCI_51-A12-M13R_c	645		4.69976
cCL5587Contig1	833	highly similar to Protein At3g15840 - Arabidopsis thaliana (Mouse-ear cress)	4.71055
cCL2480Contig1	776	highly similar to Arabidopsis thaliana genomic DNA, chromosome 3, P1 clone: MAG2 - Arabidopsis thaliana (Mouse-ear cress)	4.71289
cCI_08-E08-M13R_c	541	similar to Gigantea protein - Medicago truncatula (Barrel medic)	4.72647
cCL1726Contig1	807	highly similar to Ethylene-responsive transcription factor 1B - Arabidopsis thaliana (Mouse-ear cress)	4.73111
cCI_67-D07-M13R_c	161		4.73836
cA_12-B02-M13R_c	493		4.78219
cCI_42-F05-M13R_c	843	highly similar to Dynein light chain - Vicia faba (Broad bean)	4.78776
c15d_29-G01-M13R_c	781	highly similar to Lanthionine synthetase C-like; Glycoside transferase, six- hairpin - Medicago truncatula (Barrel medic)	4.79139
cCL3670Contig1	851	highly similar to Similarity to isoamyl acetate-hydrolyzing esterase - Arabidopsis thaliana (Mouse-ear cress)	4.81212
cCI_04-H02-M13R_c	809		4.82985
cCL5444Contig1	923		4.83767
cCL1610Contig2	756	highly similar to Thioredoxin-dependent peroxidase - Plantago major (Common plantain)	4.84087
cHS_12-A10-M13R_c	438	similar to Aquaporin - Vernicia fordii (Tung) (Aleurites fordii)	4.84813
cA_03-C02-M13R_c	716		4.87276
c46d_10-F05-M13R_c	864	highly similar to CBL-interacting protein kinase CIPK25 - Arabidopsis thaliana (Mouse-ear cress)	4.89446
cCI_37-C01-M13R_c	499	similar to estExt_fgenesh4_pg.C_LG_V1131	4.92064
cCI_46-B12-M13R_c	726	highly similar to Pectate lyase - Eucalyptus globulus subsp. globulus (Tasmanian blue gum)	4.94546
cCI_19-B09-M13R_c	388		4.96179
cCL5041Contig1	1232	highly similar to Lipoxygenase - Citrus jambhiri (rough lemon)	4.97182
cPS_19-E02-M13R_c	768	similar to OSJNBb0006H05.26 - Oryza sativa (japonica cultivar-group)	4.9777
cPSI_35-C02-M13R_c	876	similar to OSIGBa0140O07.12 protein - Oryza sativa (Rice)	4.97997
cCI_32-F08-M13R_c	413		4.99249
cPSI_31-B06-M13R_c	750	similar to MAP3K epsilon protein kinase - Arabidopsis thaliana (Mouse-ear cress)	4.99551
cA_16-E10-M13R_c	524		5.02571
cPS_28-D02-M13R_c	861	similar to Multidrug resistance-associated protein 9 - Arabidopsis thaliana (Mouse-ear cress)	5.02891
cA_15-H07-M13R_c	823	highly similar to Purple acid phosphatase 1 - Solanum tuberosum (Potato)	5.08107
cCL5571Contig1	777	highly similar to Cytochrome P450 - Ammi majus	5.10833
cCI_14-F04-M13R_c	206		5.11724
cCL3168Contig1	666		5.11905
cHS_03-B11-M13R_c	624		5.17114
cCI_32-F04-M13R_c	517	similar to Putative cytochrome P450 DWARF3 - Oryza sativa (japonica cultivar-group)	5.17443
cCI_40-A03-M13R_c	591	highly similar to At1g07280/F22G5_32 - Arabidopsis thaliana (Mouse-ear cress)	5.21294
cCI_11-A09-M13R_c	739	similar to Emb|CAB82975.1 - Arabidopsis thaliana (Mouse-ear cress)	5.23601
cFR16D6_c	717	highly similar to Seed specific protein Bn15D17A - Brassica napus (Rape)	5.24093
cCL2517Contig1	898	highly similar to Mitogen-activated protein kinase kinase - Nicotiana benthamiana	5.24276
cA_40-A01-M13R_c	870	highly similar to Ent-kaurenoic acid oxidase - Cucurbita maxima (Pumpkin) (Winter squash)	5.24497
cCL4687Contig1	566		5.28001
cCL4427Contig1	306	similar to Cystein proteinase inhibitor - Cucumis sativus (Cucumber)	5.28064
cCL3889Contig1	537		5.30036
cCL842Contig1	1197	highly similar to Nod26-like protein - Cucurbita pepo (Vegetable marrow) (Summer squash)	5.30652
cCL1470Contig1	669		5.3098
cCL647Contig1	1259	highly similar to Cellular retinaldehyde-binding/triple function, C-terminal - Medicago truncatula (Barrel medic)	5.38623
cCL275Contig1	720	similar to Heat shock protein - like - Arabidopsis thaliana (Mouse-ear cress)	5.39792
cPSI_04-F08-M13R_c	792	highly similar to Putative carrier protein - Arabidopsis thaliana (Mouse-ear cress)	5.40838
cCL5774Contig1	772	similar to fgenesh4_pg.C_scaffold_130000063	5.42961
cCL4655Contig1	510	highly similar to Striated muscle activator-like protein - Oryza sativa (japonica cultivar-group)	5.43295
cCL2941Contig1	1212	highly similar to CYP82C1p - Glycine max (Soybean)	5.45443
cCL1542Contig1	1195	highly similar to Chloroplast allene oxide cyclase precursor - Ipomoea nil (Japanese morning glory) (Pharbitis nil)	5.49631
cCL4332Contig1	1209	highly similar to Putative oligopeptidase B - Oryza sativa (japonica cultivar-group)	5.49906
cCL3711Contig1	819	highly similar to Peroxidase precursor - Cucurbita pepo (Vegetable marrow) (Summer squash)	5.53416
cCL1514Contig1	874	highly similar to Arabidopsis thaliana genomic DNA, chromosome 5, TAC clone:K18I23 - Arabidopsis thaliana (Mouse-ear cress)	5.56156
cCL758Contig1	1336	highly similar to Gigantea protein - Medicago truncatula (Barrel medic)	5.61234
cCL1615Contig1	911	highly similar to Green ripe-like 1 - Solanum lycopersicum (Tomato) (Lycopersicon esculentum)	5.61468
cPSI_39-G02-M13R_c	500	similar to gw1.44.267.1	5.62446
cCL5906Contig1	578	highly similar to Putative phospholipase - Arabidopsis thaliana (Mouse-ear cress)	5.62724
cFR12O3_c	457	similar to Zinc finger, RING-type; SPX, N-terminal - Medicago truncatula (Barrel medic)	5.68901
cCL1386Contig1	780	similar to Protein At5g24920 - Arabidopsis thaliana (Mouse-ear cress)	5.74739
cCL2016Contig1	619	highly similar to CR9 protein - Cucumis sativus (Cucumber)	5.76815
cCM98_c	668		5.79111
c46d_29-H11-M13R_c	813		5.81567
cCL88Contig1	806	highly similar to Arabidopsis thaliana genomic DNA, chromosome 5, TAC clone:K21L13 - Arabidopsis thaliana (Mouse-ear cress)	5.82984
cPSI_26-A12-M13R_c	777	highly similar to Peroxidase 19 precursor - Arabidopsis thaliana (Mouse-ear cress)	5.84518
cCL892Contig2	637	highly similar to OP1 - Cucumis sativus (Cucumber)	5.87216
cCL4976Contig1	881		5.88633
cCL1651Contig1	976	highly similar to UDP-glucose glucosyltransferase - Arabidopsis thaliana (Mouse-ear cress)	5.89974
c46d_36-E02-M13R_c	553		5.9265
c15d_30-G09-M13R_c	233		5.93471
cCI_56-G04-M13R_c	633		5.95787
cCL2791Contig1	888	highly similar to CP12 precursor - Pisum sativum (Garden pea)	5.96141
c46d_03-C03-M13R_c	479		5.96723
cCI_36-E09-M13R_c	696	similar to Os01g0152600 protein - Oryza sativa (japonica cultivar-group)	6.00961
cCI_54-E09-M13R_c	728	highly similar to Receptor-protein kinase-like protein - Arabidopsis thaliana (Mouse-ear cress)	6.0238
cPSI_38-F05-M13R_c	861	highly similar to Cytochrome P450 monooxygenase CYP98A37 - Medicago truncatula (Barrel medic)	6.09299
cAI_21-E12-M13R_c	877	highly similar to Geraniol 10-hydroxylase - Catharanthus roseus (Rosy periwinkle) (Madagascar periwinkle)	6.09742
cCI_54-F03-M13R_c	886	highly similar to T25B24.6 protein - Arabidopsis thaliana (Mouse-ear cress)	6.14774
cCL5880Contig1	1050	highly similar to Major intrinsic protein - Medicago truncatula (Barrel medic)	6.1862
cPS_19-B12-M13R_c	224		6.22524
cPSI_38-C06-M13R_c	629	similar to grail3.0006052301	6.23127
cCL4284Contig1	1216	highly similar to Galactose mutarotase-like - Medicago truncatula (Barrel medic)	6.2422
cCL4342Contig1	858	highly similar to Transcription factor RAU1 - Oryza sativa (Rice)	6.24637
cA_35-B05-M13R_c	827	highly similar to F4P13.6 protein - Arabidopsis thaliana (Mouse-ear cress)	6.32163
cCL132Contig1	732	highly similar to Auxin-repressed protein-like protein ARP1 - Manihot esculenta (Cassava) (Manioc)	6.33569
cCL2063Contig1	606	similar to eugene3.00160802	6.35763
cA_18-D06-M13R_c	586		6.38084
cCL6048Contig1	759	highly similar to Glycolate oxidase - Arabidopsis thaliana (Mouse-ear cress)	6.42743
cCL3607Contig1	747	highly similar to Galactose mutarotase-like - Medicago truncatula (Barrel medic)	6.45294
cCI_63-A04-M13R_c	335		6.4821
cCL132Contig3	724	highly similar to Auxin-repressed protein-like protein ARP1 - Manihot esculenta (Cassava) (Manioc)	6.48646
cCI_64-G10-M13R_c	430		6.49884
cCL3652Contig1	950	similar to Heterotrimeric G-protein gamma subunit 2 - Arabidopsis thaliana (Mouse-ear cress)	6.50665
cCI_02-F08-M13R_c	702	highly similar to Pathogenesis-related protein Bet v I family, putative - Medicago truncatula (Barrel medic)	6.52331
c15d_23-H06-M13R_c	480		6.60086
cCI_24-E09-M13R_c	877	similar to Putative aspartic proteinase nepenthesin II - Oryza sativa (japonica cultivar-group)	6.64115
cCI_54-G09-M13R_c	807	highly similar to NbPCL1 protein - Nicotiana benthamiana	6.65584
cPS_35-G12-M13R_c	882	highly similar to At2g01170 - Arabidopsis thaliana (Mouse-ear cress)	6.66085
cPSI_29-F07-M13R_c	965	highly similar to Membrane-associated salt-inducible protein-like - Oryza sativa (japonica cultivar-group)	6.69721
cCL3675Contig1	855	highly similar to Putative phosphatase - Glycine max (Soybean)	6.69912
cCI_14-F05-M13R_c	709	similar to Chromosome 18 contig 1, DNA sequence - Ostreococcus tauri	6.71596
c15d_02-G12-M13R_c	724	similar to F13M7.12 protein - Arabidopsis thaliana (Mouse-ear cress)	6.76933
cPS_02-E03-M13R_c	807	highly similar to F14D16.30 - Arabidopsis thaliana (Mouse-ear cress)	6.85839
c15d_11-D02-M13R_c	610	similar to Arabidopsis thaliana genomic DNA, chromosome 5, P1 clone:MSH12 - Arabidopsis thaliana (Mouse-ear cress)	6.89744
cCL132Contig2	731	highly similar to Auxin-repressed protein-like protein ARP1 - Manihot esculenta (Cassava) (Manioc)	6.97903
c46d_35-F02-M13R_c	799	highly similar to Mucin-2 precursor - Homo sapiens (Human)	6.98403
cA_25-E03-M13R_c	781	highly similar to Transcription factor TGA4 - Arabidopsis thaliana (Mouse-ear cress)	7.02274
cCI_12-E11-M13R_c	564	highly similar to ACT11D09.3 - Cucumis melo (Muskmelon)	7.0345
cPSI_40-C06-M13R_c	491	highly similar to Plant neutral invertase; Glycoside transferase, six-hairpin - Medicago truncatula (Barrel medic)	7.03979
cCL5382Contig1	694	highly similar to F1N21.16 - Arabidopsis thaliana (Mouse-ear cress)	7.04674
cA_11-F11-M13R_c	743	highly similar to Cgi67 serine protease-like - Oryza sativa (japonica cultivar-group)	7.08583
cA_23-D09-M13R_c	755	highly similar to Glutathione S-transferase GST 7 - Glycine max (Soybean)	7.13048
cCL2381Contig1	814	highly similar to Zinc finger, RING-type; SPX, N-terminal - Medicago truncatula (Barrel medic)	7.13132
cCL5369Contig1	776	highly similar to ERF-like protein - Cucumis melo (Muskmelon)	7.13791
cCL3063Contig1	1299	highly similar to Arabidopsis thaliana genomic DNA, chromosome 5, TAC clone:K2A18 - Arabidopsis thaliana (Mouse-ear cress)	7.14788
cPSI_18-H09-M13R_c	865	highly similar to NAM (No apical meristem)-like protein - Arabidopsis thaliana (Mouse-ear cress)	7.16516
cCL2987Contig1	349	similar to Putative alcohol dehydrogenase - Arabidopsis thaliana (Mouse-ear cress)	7.17027
cCL820Contig1	1101	similar to Aldehyde dehydrogenase - Medicago truncatula (Barrel medic)	7.20559
cPSI_33-A10-M13R_c	724		7.26146
c15d_02-B02-M13R_c	353		7.40646
cFR14F23_c	707	highly similar to Protein At1g18470 - Arabidopsis thaliana (Mouse-ear cress)	7.41114
cAI_12-F06-M13R_c	797	highly similar to gw1.123.276.1	7.45387
c15d_15-E01-M13R_c	504	highly similar to Universal stress protein - Medicago truncatula (Barrel medic)	7.61451
cCI_33-G10-M13R_c	492	similar to gw1.XI.359.1	7.75526
cCI_37-H09-M13R_c	577		7.79987
cCL1263Contig1	806	highly similar to Wound-responsive protein, putative - Arabidopsis thaliana (Mouse-ear cress)	7.80817
cPSI_15-E07-M13R_c	924	highly similar to CCT - Medicago truncatula (Barrel medic)	7.81283
cA_38-D09-M13R_c	850	highly similar to Lipase, class 3 - Medicago truncatula (Barrel medic)	7.87656
cA_16-B02-M13R_c	876	similar to Emb|CAB79759.1 - Arabidopsis thaliana (Mouse-ear cress)	7.98766
cCL924Contig1	966	highly similar to DnaJ-like protein - Glycine max (Soybean)	8.01676
cCL6158Contig1	603		8.08058
cA_14-E09-M13R_c	682	similar to Sec61beta - Medicago truncatula (Barrel medic)	8.30354
cCI_58-C11-M13R_c	160		8.30596
c15d_06-H08-M13R_c	760	similar to Dienelactone hydrolase - Medicago truncatula (Barrel medic)	8.37291
cCL1738Contig1	840	highly similar to Putative CCCH transcription factor - Cucumis sativus (Cucumber)	8.46752
cCI_45-E09-M13R_c	633		8.53085
c46d_01-H09-M13R_c	849	similar to Aldehyde dehydrogenase - Medicago truncatula (Barrel medic)	8.56805
cFR14M20_c	612	highly similar to Glucosyltransferase-12 - Phaseolus angularis (Adzuki bean) (Vigna angularis)	8.57957
cPS_11-A03-M13R_c	607	similar to eugene3.00160492	8.60036
c15d_29-F02-M13R_c	414	similar to H1-1flk - Arabidopsis thaliana (Mouse-ear cress)	8.61905
cPSI_31-G02-M13R_c	897	highly similar to Putative NADH dehydrogenase - Oryza sativa (japonica cultivar-group)	8.70184
cA_16-C02-M13R_c	833	highly similar to Homeodomain-related - Medicago truncatula (Barrel medic)	8.71841
cCI_57-B01-M13R_c	701	highly similar to Calcium-dependent protein kinase 2 - Petunia inflata	8.73129
c46d_16-A08-M13R_c	856		8.77646
cCI_18-G01-M13R_c	301		8.85684
cPSI_17-D08-M13R_c	793	highly similar to F2O10.6 protein - Arabidopsis thaliana (Mouse-ear cress)	8.98135
cCI_56-G06-M13R_c	196		9.00941
cCL1727Contig1	1099	highly similar to At1g13990/F16A14.28 - Arabidopsis thaliana (Mouse-ear cress)	9.04376
cCL4764Contig1	634	highly similar to UDP-glucuronosyltransferase - Arabidopsis thaliana (Mouse-ear cress)	9.07321
c46d_11-A04-M13R_c	435	similar to estExt_Genewise1_v1.C_LG_XI2954	9.17463
cCI_32-C07-M13R_c	711	highly similar to At4g39070 - Arabidopsis thaliana (Mouse-ear cress)	9.29606
c15d_09-H07-M13R_c	721		9.38863
cCL2525Contig1	660	similar to F18O14.29 - Arabidopsis thaliana (Mouse-ear cress)	9.53809
cCL5348Contig1	684	similar to eugene3.00021536	9.71264
cCL2811Contig1	545		9.89234
cPSI_27-B03-M13R_c	885	highly similar to Oxygen-independent coproporphyrinogen-like protein - Arabidopsis thaliana (Mouse-ear cress)	10.1829
cA_41-E09-M13R_c	465		10.3691
cCL342Contig1	1054	highly similar to Universal stress protein family - Medicago truncatula (Barrel medic)	10.5052
cCI_47-G03-M13R_c	151		10.5715
cCL5509Contig1	712	highly similar to gw1.V.1125.1	10.6141
cCI_65-H10-M13R_c	495	similar to Cytochrome P450 monooxygenase CYP76O2 - Glycine max (Soybean)	10.6538
c15d_30-A03-M13R_c	837	highly similar to AT3g20810/MOE17_10 - Arabidopsis thaliana (Mouse-ear cress)	10.7515
cCL1806Contig1	837	highly similar to eugene3.00090586	10.7864
cCL1715Contig1	871	highly similar to Thioredoxin M-type 3, chloroplast precursor - Arabidopsis thaliana (Mouse-ear cress)	10.8073
cHS_05-D03-M13R_c	725	highly similar to BZIP transcription factor bZIP89 - Glycine max (Soybean)	10.9094
cCI_10-C10-M13R_c	585		11.1098
cCI_47-F11-M13R_c	549		11.1876
cPSI_26-B05-M13R_c	847	similar to F20H23.9 protein - Arabidopsis thaliana (Mouse-ear cress)	11.2536
cCM11_c	521	similar to UP|Q2QJT5_LYCES (Q2QJT5) ASR4, complete	11.2868
cCL1593Contig1	736	highly similar to Protein At3g44326 - Arabidopsis thaliana (Mouse-ear cress)	11.4886
cCL1593Contig2	772	highly similar to Protein At3g44326 - Arabidopsis thaliana (Mouse-ear cress)	11.6645
cFR11M11_c	347		11.9912
c15d_22-B04-M13R_c	629	highly similar to DnaJ-like protein - Glycine max (Soybean)	12.4426
cCI_52-C07-M13R_c	774	similar to F-box-like - Oryza sativa (japonica cultivar-group)	12.951
cCI_56-D08-M13R_c	259		13.2438
cCL5404Contig1	494	highly similar to Putative ripening-related P-450 enzyme - Vitis vinifera (Grape)	13.9225
cCL3803Contig1	1138		14.378
cCL2810Contig1	1572	highly similar to Cytochrome P450 87A3 - Oryza sativa (Rice)	14.9054
cCI_10-D01-M13R_c	690		15.0062
cCI_20-B05-M13R_c	861	highly similar to Phosphoglycerate mutase-like - Oryza sativa (japonica cultivar-group)	15.1526
c46d_13-F01-M13R_c	415	highly similar to Cytochrome P450 88A1 - Zea mays (Maize)	15.4942
cCL2284Contig1	1611	highly similar to AKIN gamma - Medicago truncatula (Barrel medic)	16.4667
cCI_52-D11-M13R_c	434	similar to 3-beta-hydroxysteroid dehydrogenase - Digitalis mariana subsp. heywoodii	16.4827
cCL4150Contig1	1187	highly similar to Isomultiflorenol synthase - Luffa cylindrica (Smooth loofah) (Sponge gourd)	17.338
c46d_09-A09-M13R_c	415		17.9997
cCL3206Contig1	852	similar to Timing of CAB expression 1-like protein - Brassica rapa subsp. pekinensis (Chinese cabbage)	18.2732
cCL3212Contig1	1184	highly similar to RNA-binding protein-like protein - Arabidopsis thaliana (Mouse-ear cress)	18.7271
c46d_22-E09-M13R_c	505	highly similar to O-methyltransferase, family 2 - Medicago truncatula (Barrel medic)	18.8145
cCI_02-F12-M13R_c	404	similar to Phosphoglycerate mutase-like - Oryza sativa (japonica cultivar-group)	19.6105
cCI_56-C07-M13R_c	883		20.0055
cA_03-C01-M13R_c	899	highly similar to Zinc finger, RING-type - Medicago truncatula (Barrel medic)	21.8927
cCI_43-A04-M13R_c	911		21.8941
cCI_36-A07-M13R_c	295		23.0418
cCI_13-A09-M13R_c	762	highly similar to DC1.2-like - Capsicum annuum (Bell pepper)	25.5584
c46d_38-C05-M13R_c	604	similar to similar to UP|Q3EAL3_ARATH (Q3EAL3) Protein At3g52070, partial (27%)	26.0528
cCL2371Contig1	845	highly similar to DC1.2-like - Capsicum annuum (Bell pepper)	30.9335
cCI_34-F08-M13R_c	394		31.3703
cCI_40-G04-M13R_c	780		33.9525
cCI_23-A07-M13R_c	699		38.2034
